# Supplementary material for: METASEED: a novel approach to full-length 16S rRNA gene reconstruction from short read data
Source: BMC Bioinformatics. 2024 Jul 12;25:237. doi: 10.1186/s12859-024-05837-z (PMC11245806; doi:10.1186/s12859-024-05837-z)
Supplement: Supplementary file 1 — Additional file 1: Table S2. The tables contains the genome id and organism name of the 100 species used for the simulated analysis. [file 12859_2024_5837_MOESM1_ESM.tsv]

assembly_accession	bioproject	biosample	wgs_master	refseq_category	taxid	species_taxid	organism_name	infraspecific_name	isolate	version_status	assembly_level	release_type	genome_rep	seq_rel_date	asm_name	asm_submitter	gbrs_paired_asm	paired_asm_comp	ftp_path	excluded_from_refseq	relation_to_type_material	asm_not_live_date	assembly_type	group	genome_size	genome_size_ungapped	gc_percent	replicon_count	scaffold_count	contig_count	annotation_provider	annotation_name	annotation_date	total_gene_count	protein_coding_gene_count	non_coding_gene_count	pubmed_id
GCF_900233005.1	PRJNA224116	SAMEA104345892	na	na	1671868	52443	Vibrio tapetis subsp. tapetis	na	Vibrio tapetis CECT4600	latest	Complete Genome	Major	Full	2018-01-10	Vibrio tapetis CECT4600	University of Brest	GCA_900233005.1	identical	https://ftp.ncbi.nlm.nih.gov/genomes/all/GCF/900/233/005/GCF_900233005.1_Vibrio_tapetis_CECT4600	na	na	na	haploid	bacteria	5725871	5725871	43.5	3	3	3	NCBI RefSeq	NCBI Prokaryotic Genome Annotation Pipeline (PGAP)	2024-02-13	5131	4852	100	na
GCF_014295415.1	PRJNA224116	SAMN11269519	na	representative genome	2562285	2562285	Constantimarinum furrinae	strain=ALE3EI	na	latest	Complete Genome	Major	Full	2020-08-25	ASM1429541v1	Pukyong National University	GCA_014295415.1	identical	https://ftp.ncbi.nlm.nih.gov/genomes/all/GCF/014/295/415/GCF_014295415.1_ASM1429541v1	na	assembly from type material	na	haploid	bacteria	2987299	2987299	40.5	1	1	1	NCBI RefSeq	NCBI Prokaryotic Genome Annotation Pipeline (PGAP)	2023-10-23	2733	2684	47	na
GCF_014673475.1	PRJNA224116	SAMN13381794	na	na	421767	421767	Peribacillus butanolivorans	strain=KJ40	na	latest	Complete Genome	Major	Full	2020-09-21	ASM1467347v1	Rural Development Administration	GCA_014673475.1	identical	https://ftp.ncbi.nlm.nih.gov/genomes/all/GCF/014/673/475/GCF_014673475.1_ASM1467347v1	na	na	na	haploid	bacteria	5451105	5451105	38	1	1	1	NCBI RefSeq	NCBI Prokaryotic Genome Annotation Pipeline (PGAP)	2023-11-01	5301	5002	129	na
GCF_000011485.1	PRJNA224116	SAMEA3138210	na	na	74547	1219	Prochlorococcus marinus str. MIT 9313	strain=MIT9313	na	latest	Complete Genome	Major	Full	2003-08-18	ASM1148v1	DOE Joint Genome Institute	GCA_000011485.1	identical	https://ftp.ncbi.nlm.nih.gov/genomes/all/GCF/000/011/485/GCF_000011485.1_ASM1148v1	na	na	na	haploid	bacteria	2410873	2410873	50.5	1	1	1	NCBI RefSeq	NCBI Prokaryotic Genome Annotation Pipeline (PGAP)	2024-01-28	2465	2376	53	12917642
GCF_000018025.1	PRJNA224116	SAMN02598412	na	representative genome	425104	271097	Shewanella sediminis HAW-EB3	strain=HAW-EB3	na	latest	Complete Genome	Major	Full	2007-09-18	ASM1802v1	US DOE Joint Genome Institute (JGI-PGF)	GCA_000018025.1	identical	https://ftp.ncbi.nlm.nih.gov/genomes/all/GCF/000/018/025/GCF_000018025.1_ASM1802v1	na	assembly from type material	na	haploid	bacteria	5517674	5517674	46	1	1	1	NCBI RefSeq	NCBI Prokaryotic Genome Annotation Pipeline (PGAP)	2023-10-31	4739	4541	168	na
GCF_000091325.1	PRJNA224116	SAMD00060963	na	representative genome	637905	60217	Shewanella violacea DSS12	strain=DSS12	na	latest	Complete Genome	Major	Full	2010-04-01	ASM9132v1	Nara Institute of Science and Technology	GCA_000091325.1	identical	https://ftp.ncbi.nlm.nih.gov/genomes/all/GCF/000/091/325/GCF_000091325.1_ASM9132v1	na	assembly from type material	na	haploid	bacteria	4962103	4962103	44.5	1	1	1	NCBI RefSeq	NCBI Prokaryotic Genome Annotation Pipeline (PGAP)	2024-02-11	4166	3913	174	na
GCF_000165505.1	PRJNA224116	SAMN00116458	na	representative genome	572544	167642	Ilyobacter polytropus DSM 2926	strain=DSM 2926	na	latest	Complete Genome	Major	Full	2010-10-22	ASM16550v1	US DOE Joint Genome Institute (JGI-PGF)	GCA_000165505.1	identical	https://ftp.ncbi.nlm.nih.gov/genomes/all/GCF/000/165/505/GCF_000165505.1_ASM16550v1	na	assembly from type material	na	haploid	bacteria	3132314	3132314	34.5	3	3	3	NCBI RefSeq	NCBI Prokaryotic Genome Annotation Pipeline (PGAP)	2023-05-02	3063	2932	108	21304735
GCF_000211855.2	PRJNA224116	SAMN00713635	na	na	983544	983544	Lacinutrix sp. 5H-3-7-4	strain=5H-3-7-4	na	latest	Complete Genome	Major	Full	2011-06-03	ASM21185v3	US DOE Joint Genome Institute (JGI-PGF)	GCA_000211855.3	identical	https://ftp.ncbi.nlm.nih.gov/genomes/all/GCF/000/211/855/GCF_000211855.2_ASM21185v3	na	na	na	haploid	bacteria	3296168	3296168	31	1	1	1	NCBI RefSeq	NCBI Prokaryotic Genome Annotation Pipeline (PGAP)	2023-08-12	3012	2956	46	21725025
GCF_000010345.1	PRJNA224116	SAMD00060915	na	na	387093	387093	Sulfurovum sp. NBC37-1	strain=NBC37-1	na	latest	Complete Genome	Major	Full	2007-07-11	ASM1034v1	Japan Agency for Marine-Earth Science and Technology	GCA_000010345.1	identical	https://ftp.ncbi.nlm.nih.gov/genomes/all/GCF/000/010/345/GCF_000010345.1_ASM1034v1	na	na	na	haploid	bacteria	2562277	2562277	44	1	1	1	NCBI RefSeq	NCBI Prokaryotic Genome Annotation Pipeline (PGAP)	2022-07-26	2604	2520	56	17615243;16156735
GCF_000237205.1	PRJNA224116	SAMEA2272380	na	representative genome	331113	83561	Simkania negevensis Z	strain=Z	na	latest	Complete Genome	Major	Full	2011-06-21	ASM23720v1	University of Vienna, Dept. of Microbial Ecology	GCA_000237205.1	identical	https://ftp.ncbi.nlm.nih.gov/genomes/all/GCF/000/237/205/GCF_000237205.1_ASM23720v1	na	assembly from type material	na	haploid	bacteria	2628375	2628375	41.5	2	2	2	NCBI RefSeq	NCBI Prokaryotic Genome Annotation Pipeline (PGAP)	2024-02-11	2384	2326	41	21690563
GCF_000153405.2	PRJNA224116	SAMN00622974	na	na	314282	314282	Psychromonas sp. CNPT3	strain=CNPT3	na	latest	Complete Genome	Major	Full	2013-03-22	ASM15340v2	The Gordon and Betty Moore Foundation Marine Microbiology Initiative	GCA_000153405.2	identical	https://ftp.ncbi.nlm.nih.gov/genomes/all/GCF/000/153/405/GCF_000153405.2_ASM15340v2	na	na	na	haploid	bacteria	3052410	3052410	38.5	1	1	1	NCBI RefSeq	NCBI Prokaryotic Genome Annotation Pipeline (PGAP)	2022-12-28	2700	2556	124	na
GCF_000828475.1	PRJNA224116	SAMD00019677	na	representative genome	1384459	1384459	Methyloceanibacter caenitepidi	strain=Gela4	na	latest	Complete Genome	Major	Full	2015-01-06	ASM82847v1	National Institute of Advanced Industrial Science and Technology, Japan	GCA_000828475.1	identical	https://ftp.ncbi.nlm.nih.gov/genomes/all/GCF/000/828/475/GCF_000828475.1_ASM82847v1	na	assembly from type material	na	haploid	bacteria	3424964	3424964	63	1	1	1	NCBI RefSeq	NCBI Prokaryotic Genome Annotation Pipeline (PGAP)	2023-04-25	3307	3222	55	na
GCF_000444995.1	PRJNA224116	SAMN02604253	na	representative genome	1367847	34003	Paracoccus aminophilus JCM 7686	strain=JCM 7686	na	latest	Complete Genome	Major	Full	2013-08-08	ASM44499v1	University of Warsaw, Faculty of Biology, Institute of Microbiology, Department of Bacterial Genetics	GCA_000444995.1	identical	https://ftp.ncbi.nlm.nih.gov/genomes/all/GCF/000/444/995/GCF_000444995.1_ASM44499v1	na	assembly from type material	na	haploid	bacteria	4873118	4873118	63.5	6	6	6	NCBI RefSeq	NCBI Prokaryotic Genome Annotation Pipeline (PGAP)	2024-01-28	4704	4569	75	24517536
GCF_001187845.1	PRJNA224116	SAMN03891579	na	representative genome	1458307	1458307	Octadecabacter temperatus	strain=SB1	na	latest	Complete Genome	Major	Full	2015-07-28	ASM118784v1	Georg-August-University Goettingen, Genomic and Applied Microbiology, Goettingen Genomics Laboratory	GCA_001187845.1	identical	https://ftp.ncbi.nlm.nih.gov/genomes/all/GCF/001/187/845/GCF_001187845.1_ASM118784v1	na	assembly from type material	na	haploid	bacteria	3264628	3264628	54.5	2	2	2	NCBI RefSeq	NCBI Prokaryotic Genome Annotation Pipeline (PGAP)	2023-04-27	3295	3227	45	26358607
GCF_015265475.1	PRJNA224116	SAMN15043542	na	representative genome	2740405	2740405	Candidatus Sulfurimonas marisnigri	strain=SoZ1	na	latest	Complete Genome	Major	Full	2020-11-06	ASM1526547v1	Leibniz Institute of Baltic Sea Research	GCA_015265475.1	identical	https://ftp.ncbi.nlm.nih.gov/genomes/all/GCF/015/265/475/GCF_015265475.1_ASM1526547v1	na	assembly from type material	na	haploid	bacteria	2488728	2488728	33.5	1	1	1	NCBI RefSeq	NCBI Prokaryotic Genome Annotation Pipeline (PGAP)	2023-05-28	2526	2446	60	na
GCF_001543345.1	PRJNA224116	SAMN04166238	na	na	1712675	1712675	Turicibacter sp. H121	strain=H121	na	latest	Complete Genome	Major	Full	2016-02-01	ASM154334v1	Baylor College of Medicine	GCA_001543345.1	identical	https://ftp.ncbi.nlm.nih.gov/genomes/all/GCF/001/543/345/GCF_001543345.1_ASM154334v1	na	na	na	haploid	bacteria	2622031	2622031	35	1	1	1	NCBI RefSeq	NCBI Prokaryotic Genome Annotation Pipeline (PGAP)	2023-02-05	2561	2347	183	27013036
GCF_001767295.1	PRJNA224116	SAMN04562546	na	na	1816218	1816218	Colwellia sp. PAMC 20917	strain=PAMC 20917	na	latest	Complete Genome	Major	Full	2016-10-18	ASM176729v1	Korea Polar Research Institute	GCA_001767295.1	identical	https://ftp.ncbi.nlm.nih.gov/genomes/all/GCF/001/767/295/GCF_001767295.1_ASM176729v1	na	na	na	haploid	bacteria	4683314	4683314	38	1	1	1	NCBI RefSeq	NCBI Prokaryotic Genome Annotation Pipeline (PGAP)	2024-02-12	4042	3892	96	na
GCF_001854405.1	PRJNA224116	SAMN05826286	na	na	1906738	1906738	Hyphomonas sp. Mor2	na	Mor2	latest	Complete Genome	Major	Full	2016-10-26	ASM185440v1	UCSD	GCA_001854405.1	identical	https://ftp.ncbi.nlm.nih.gov/genomes/all/GCF/001/854/405/GCF_001854405.1_ASM185440v1	na	na	na	haploid	bacteria	3628091	3628091	58	1	1	1	NCBI RefSeq	NCBI Prokaryotic Genome Annotation Pipeline (PGAP)	2023-02-06	3485	3434	45	na
GCF_001293165.1	PRJNA224116	SAMN03280981	na	representative genome	1705394	1705394	Candidatus Thioglobus autotrophicus	strain=EF1	na	latest	Complete Genome	Major	Full	2015-09-17	ASM129316v1	University of Washington	GCA_001293165.1	identical	https://ftp.ncbi.nlm.nih.gov/genomes/all/GCF/001/293/165/GCF_001293165.1_ASM129316v1	na	assembly from type material	na	haploid	bacteria	1512449	1512449	39	1	1	1	NCBI RefSeq	NCBI Prokaryotic Genome Annotation Pipeline (PGAP)	2023-02-05	1657	1610	42	27434424;26494660
GCF_001444365.1	PRJNA224116	SAMN04255090	na	na	58049	58049	Colwellia sp. MT41	strain=MT41	na	latest	Complete Genome	Major	Full	2015-11-17	ASM144436v1	J. Craig Venter Institute	GCA_001444365.1	identical	https://ftp.ncbi.nlm.nih.gov/genomes/all/GCF/001/444/365/GCF_001444365.1_ASM144436v1	na	na	na	haploid	bacteria	4337945	4337945	39.5	1	1	1	NCBI RefSeq	NCBI Prokaryotic Genome Annotation Pipeline (PGAP)	2023-02-05	3760	3568	112	na
GCF_014931715.1	PRJNA224116	SAMN16427069	na	representative genome	2779528	2779528	Sulfurovum indicum	strain=ST-419	na	latest	Complete Genome	Major	Full	2020-10-26	ASM1493171v1	Third Institute of Oceanography, Ministry of Natural Resources	GCA_014931715.1	identical	https://ftp.ncbi.nlm.nih.gov/genomes/all/GCF/014/931/715/GCF_014931715.1_ASM1493171v1	na	assembly from type material	na	haploid	bacteria	2209694	2209694	42.5	1	1	1	NCBI RefSeq	NCBI Prokaryotic Genome Annotation Pipeline (PGAP)	2022-12-27	2201	2136	57	na
GCF_016592615.1	PRJNA224116	SAMD00067081	na	representative genome	1235284	883811	Isorropodon fossajaponicum endosymbiont JTNG4	strain=JTNG4	na	latest	Complete Genome	Major	Full	2020-12-09	ASM1659261v1	Japan Agency for Marine-Earth Science and Technology	GCA_016592615.1	identical	https://ftp.ncbi.nlm.nih.gov/genomes/all/GCF/016/592/615/GCF_016592615.1_ASM1659261v1	na	na	na	haploid	bacteria	1447997	1447997	37	1	1	1	NCBI RefSeq	NCBI Prokaryotic Genome Annotation Pipeline (PGAP)	2023-05-01	1734	1507	44	na
GCF_020149995.1	PRJNA224116	SAMN21449406	na	na	1604	1604	Lactobacillus amylovorus	strain=MT30	na	latest	Complete Genome	Major	Full	2021-09-26	ASM2014999v1	Kweichow Moutai Distillery	GCA_020149995.1	identical	https://ftp.ncbi.nlm.nih.gov/genomes/all/GCF/020/149/995/GCF_020149995.1_ASM2014999v1	na	na	na	haploid	bacteria	1925613	1925613	38	1	1	1	NCBI RefSeq	NCBI Prokaryotic Genome Annotation Pipeline (PGAP)	2023-11-05	1950	1753	82	na
GCF_002156965.1	PRJNA224116	SAMN05730076	na	representative genome	1898749	1898749	Candidatus Nitrosomarinus catalina	strain=SPOT01	na	latest	Complete Genome	Major	Full	2017-05-22	ASM215696v1	University of Southern California	GCA_002156965.1	identical	https://ftp.ncbi.nlm.nih.gov/genomes/all/GCF/002/156/965/GCF_002156965.1_ASM215696v1	na	na	na	haploid	archaea	1360076	1360076	31.5	1	1	1	NCBI RefSeq	NCBI Prokaryotic Genome Annotation Pipeline (PGAP)	2023-12-03	1718	1664	48	28418097
GCF_017357825.1	PRJNA224116	SAMN13282811	na	representative genome	2672570	2672570	Sulfurimonas aquatica	strain=H1576	na	latest	Complete Genome	Major	Full	2021-03-16	ASM1735782v1	Hokkaido University	GCA_017357825.1	identical	https://ftp.ncbi.nlm.nih.gov/genomes/all/GCF/017/357/825/GCF_017357825.1_ASM1735782v1	na	assembly from type material	na	haploid	bacteria	2845050	2845050	34.5	2	2	2	NCBI RefSeq	NCBI Prokaryotic Genome Annotation Pipeline (PGAP)	2023-05-28	2734	2660	62	na
GCF_001584725.1	PRJNA224116	SAMN04506047	na	representative genome	243899	243899	endosymbiont 'TC1' of Trimyema compressum	strain=not applicalbe	TC1	latest	Complete Genome	Major	Full	2016-03-10	ASM158472v1	University of the Ryukyus	GCA_001584725.1	identical	https://ftp.ncbi.nlm.nih.gov/genomes/all/GCF/001/584/725/GCF_001584725.1_ASM158472v1	na	na	na	haploid	bacteria	1622248	1622248	33	2	2	2	NCBI RefSeq	NCBI Prokaryotic Genome Annotation Pipeline (PGAP)	2023-05-03	2162	1879	46	na
GCF_002892005.1	PRJNA224116	SAMN03294477	na	na	221822	221822	Phaeobacter inhibens	strain=P57	na	latest	Complete Genome	Major	Full	2018-01-18	ASM289200v1	Leibniz Institute DSMZ	GCA_002892005.1	identical	https://ftp.ncbi.nlm.nih.gov/genomes/all/GCF/002/892/005/GCF_002892005.1_ASM289200v1	na	na	na	haploid	bacteria	4021447	4021447	60	5	5	5	NCBI RefSeq	NCBI Prokaryotic Genome Annotation Pipeline (PGAP)	2023-03-13	3789	3696	73	29194520;28912769
GCF_020715685.1	PRJNA224116	SAMN22252767	na	representative genome	2884263	2884263	Dermatobacter hominis	strain=Kera-3	na	latest	Complete Genome	Major	Full	2021-11-02	ASM2071568v1	COSMAX BTI	GCA_020715685.1	identical	https://ftp.ncbi.nlm.nih.gov/genomes/all/GCF/020/715/685/GCF_020715685.1_ASM2071568v1	na	assembly from type material	na	haploid	bacteria	4661060	4661060	73	1	1	1	NCBI RefSeq	NCBI Prokaryotic Genome Annotation Pipeline (PGAP)	2023-09-14	4345	4283	51	na
GCF_002157225.2	PRJNA224116	SAMN06187574	na	representative genome	1737490	1737490	Agarilytica rhodophyticola	strain=017	na	latest	Complete Genome	Major	Full	2017-06-13	ASM215722v2	Shandong University at Weihai	GCA_002157225.2	identical	https://ftp.ncbi.nlm.nih.gov/genomes/all/GCF/002/157/225/GCF_002157225.2_ASM215722v2	na	assembly from type material	na	haploid	bacteria	7113812	7113812	41	4	4	4	NCBI RefSeq	NCBI Prokaryotic Genome Annotation Pipeline (PGAP)	2023-05-04	5860	5753	87	na
GCF_020906275.1	PRJNA224116	SAMN02745821	na	representative genome	1123271	394733	Parasphingorhabdus litoris DSM 22379	strain=DSM 22379	na	latest	Complete Genome	Major	Full	2021-11-21	ASM2090627v1	DOE Joint Genome Institute	GCA_020906275.1	identical	https://ftp.ncbi.nlm.nih.gov/genomes/all/GCF/020/906/275/GCF_020906275.1_ASM2090627v1	na	assembly from type material	na	haploid	bacteria	3610303	3610303	52.5	1	1	1	NCBI RefSeq	NCBI Prokaryotic Genome Annotation Pipeline (PGAP)	2024-01-22	3497	3438	46	18842866
GCF_002795805.1	PRJNA224116	SAMN06046392	na	representative genome	1921086	1921086	Mariprofundus aestuarium	strain=CP-5	na	latest	Complete Genome	Major	Full	2017-11-27	ASM279580v1	University of Delaware	GCA_002795805.1	identical	https://ftp.ncbi.nlm.nih.gov/genomes/all/GCF/002/795/805/GCF_002795805.1_ASM279580v1	na	assembly from type material	na	haploid	bacteria	2537610	2537610	51.5	1	1	1	NCBI RefSeq	NCBI Prokaryotic Genome Annotation Pipeline (PGAP)	2023-02-06	2471	2402	61	na
GCF_003544915.1	PRJNA224116	SAMN03737951	na	representative genome	913109	913109	Arcobacter ellisii	strain=LMG 26155	na	latest	Complete Genome	Major	Full	2018-09-11	ASM354491v1	USDA, ARS, WRRC	GCA_003544915.1	identical	https://ftp.ncbi.nlm.nih.gov/genomes/all/GCF/003/544/915/GCF_003544915.1_ASM354491v1	na	assembly from type material	na	haploid	bacteria	2799949	2799949	27	1	1	1	NCBI RefSeq	NCBI Prokaryotic Genome Annotation Pipeline (PGAP)	2023-05-22	2861	2777	76	na
GCF_019048865.1	PRJNA224116	SAMN19790945	na	na	2849779	2849779	Aquihabitans sp. G128	strain=G128	na	latest	Complete Genome	Major	Full	2021-06-28	ASM1904886v1	Hankyong National University	GCA_019048865.1	identical	https://ftp.ncbi.nlm.nih.gov/genomes/all/GCF/019/048/865/GCF_019048865.1_ASM1904886v1	na	na	na	haploid	bacteria	4938963	4938963	73	1	1	1	NCBI RefSeq	NCBI Prokaryotic Genome Annotation Pipeline (PGAP)	2023-08-14	4770	4617	52	na
GCF_004006175.1	PRJNA224116	SAMN10274220	na	representative genome	2483033	2483033	Parasedimentitalea marina	strain=W43	na	latest	Complete Genome	Major	Full	2019-01-09	ASM400617v1	Shanghai Ocean University	GCA_004006175.1	identical	https://ftp.ncbi.nlm.nih.gov/genomes/all/GCF/004/006/175/GCF_004006175.1_ASM400617v1	na	assembly from type material	na	haploid	bacteria	5080916	5080916	56	5	5	5	NCBI RefSeq	NCBI Prokaryotic Genome Annotation Pipeline (PGAP)	2023-02-24	4919	4696	76	31913437
GCF_003432385.1	PRJNA224116	SAMN09901722	na	na	2304600	2304600	Breoghania sp. L-A4	strain=L-A4	na	latest	Complete Genome	Major	Full	2018-08-30	ASM343238v1	Marine Ecology Center	GCA_003432385.1	identical	https://ftp.ncbi.nlm.nih.gov/genomes/all/GCF/003/432/385/GCF_003432385.1_ASM343238v1	na	na	na	haploid	bacteria	5029620	5029620	64.5	1	1	1	NCBI RefSeq	NCBI Prokaryotic Genome Annotation Pipeline (PGAP)	2023-08-13	4738	4337	57	na
GCF_900538275.1	PRJNA224116	SAMEA4890528	na	representative genome	2173034	2173034	Petrocella atlantisensis	na	70B-A	latest	Complete Genome	Major	Full	2018-11-28	PRJNA448822_chromosome	MIO	GCA_900538275.1	identical	https://ftp.ncbi.nlm.nih.gov/genomes/all/GCF/900/538/275/GCF_900538275.1_PRJNA448822_chromosome	na	assembly from type material	na	haploid	bacteria	3518882	3518882	37.5	1	1	1	NCBI RefSeq	NCBI Prokaryotic Genome Annotation Pipeline (PGAP)	2024-02-05	3281	3179	75	na
GCF_023746535.1	PRJNA224116	SAMN28794858	na	representative genome	2950108	2950108	Sneathiella marina	strain=PHK-P5	na	latest	Complete Genome	Major	Full	2022-06-16	ASM2374653v1	The Third institute of State Oceanic Administration (SOA)	GCA_023746535.1	identical	https://ftp.ncbi.nlm.nih.gov/genomes/all/GCF/023/746/535/GCF_023746535.1_ASM2374653v1	na	assembly from type material	na	haploid	bacteria	4067215	4067215	49	1	1	1	NCBI RefSeq	NCBI Prokaryotic Genome Annotation Pipeline (PGAP)	2023-02-27	3909	3830	63	na
GCF_021655555.1	PRJNA224116	SAMD00217164	na	representative genome	2721545	2721545	Marinagarivorans cellulosilyticus	strain=GE09	na	latest	Complete Genome	Major	Full	2021-11-19	ASM2165555v1	Japan Agency for Marine-Earth Science and Technology	GCA_021655555.1	identical	https://ftp.ncbi.nlm.nih.gov/genomes/all/GCF/021/655/555/GCF_021655555.1_ASM2165555v1	na	assembly from type material	na	haploid	bacteria	5311067	5311067	46.5	1	1	1	NCBI RefSeq	NCBI Prokaryotic Genome Annotation Pipeline (PGAP)	2023-03-09	4300	4232	57	36039358
GCF_007752135.1	PRJNA224116	SAMN10953988	na	representative genome	2527968	2527968	Aureliella helgolandensis	strain=Q31a	na	latest	Complete Genome	Major	Full	2019-07-31	ASM775213v1	Radboud Universiteit Nijmegen	GCA_007752135.1	identical	https://ftp.ncbi.nlm.nih.gov/genomes/all/GCF/007/752/135/GCF_007752135.1_ASM775213v1	na	assembly from type material	na	haploid	bacteria	8439957	8439957	55.5	1	1	1	NCBI RefSeq	NCBI Prokaryotic Genome Annotation Pipeline (PGAP)	2023-10-08	6020	5902	83	na
GCF_008065155.1	PRJNA224116	SAMN12511573	na	na	2602067	2602067	Octadecabacter sp. SW4	strain=SW4	na	latest	Complete Genome	Major	Full	2019-08-18	ASM806515v1	National Marine Biodiversity Institute of Korea	GCA_008065155.1	identical	https://ftp.ncbi.nlm.nih.gov/genomes/all/GCF/008/065/155/GCF_008065155.1_ASM806515v1	na	na	na	haploid	bacteria	3541013	3541013	60	3	3	3	NCBI RefSeq	NCBI Prokaryotic Genome Annotation Pipeline (PGAP)	2023-07-26	3550	3423	48	na
GCF_934924865.1	PRJNA224116	SAMEA13607207	na	na	2925782	2925782	Tepidibacter aestuarii	strain=8C15b	na	latest	Complete Genome	Major	Full	2022-04-28	Tepidibacter_sp_8C15b	Genoscope CEA	GCA_934924865.1	identical	https://ftp.ncbi.nlm.nih.gov/genomes/all/GCF/934/924/865/GCF_934924865.1_Tepidibacter_sp_8C15b	na	assembly from type material	na	haploid	bacteria	3666533	3666533	30	2	2	2	NCBI RefSeq	NCBI Prokaryotic Genome Annotation Pipeline (PGAP)	2024-02-05	3632	3430	179	na
GCF_023238625.1	PRJNA224116	SAMN27684662	na	na	2937286	2937286	Agarivorans sp. TSD2052	strain=TSD2052	na	latest	Complete Genome	Major	Full	2022-05-04	ASM2323862v1	National Marine Biodiversity Institute of Korea	GCA_023238625.1	identical	https://ftp.ncbi.nlm.nih.gov/genomes/all/GCF/023/238/625/GCF_023238625.1_ASM2323862v1	na	na	na	haploid	bacteria	4616181	4616181	44.5	1	1	1	NCBI RefSeq	NCBI Prokaryotic Genome Annotation Pipeline (PGAP)	2023-08-15	4240	4100	119	na
GCF_007741535.1	PRJNA224116	SAMN06143213	na	representative genome	1930273	1930273	Rubripirellula lacrimiformis	strain=K22.7	na	latest	Complete Genome	Major	Full	2019-07-31	ASM774153v1	Leibniz-Institute DSMZ German Collection of Microorganisms and Cell Cultures	GCA_007741535.1	identical	https://ftp.ncbi.nlm.nih.gov/genomes/all/GCF/007/741/535/GCF_007741535.1_ASM774153v1	na	assembly from type material	na	haploid	bacteria	8542491	8542491	57.5	1	1	1	NCBI RefSeq	NCBI Prokaryotic Genome Annotation Pipeline (PGAP)	2023-10-08	6087	5994	54	na
GCF_007183175.1	PRJNA224116	SAMD00177827	na	na	2591606	2591606	Microbulbifer sp. GL-2	strain=GL-2	na	latest	Complete Genome	Major	Full	2019-07-16	ASM718317v1	Center for Marine Environmental Studies (CMES), Ehime University	GCA_007183175.1	identical	https://ftp.ncbi.nlm.nih.gov/genomes/all/GCF/007/183/175/GCF_007183175.1_ASM718317v1	na	na	na	haploid	bacteria	4950731	4950731	49.5	1	1	1	NCBI RefSeq	NCBI Prokaryotic Genome Annotation Pipeline (PGAP)	2023-08-05	4295	4151	74	na
GCF_009650215.1	PRJNA224116	SAMN13189415	na	representative genome	2789776	2789776	Actinomarinicola tropica	strain=SCSIO 58843	na	latest	Complete Genome	Major	Full	2019-11-12	ASM965021v1	south china sea institute of oceanology	GCA_009650215.1	identical	https://ftp.ncbi.nlm.nih.gov/genomes/all/GCF/009/650/215/GCF_009650215.1_ASM965021v1	na	assembly from type material	na	haploid	bacteria	3715454	3715454	72.5	1	1	1	NCBI RefSeq	NCBI Prokaryotic Genome Annotation Pipeline (PGAP)	2024-01-12	3702	3625	51	na
GCF_009688945.1	PRJNA224116	SAMD00190778	na	representative genome	571177	571177	Desulfosarcina alkanivorans	strain=PL12	na	latest	Complete Genome	Major	Full	2019-11-07	ASM968894v1	The Institute of Low Temperature Science, Hokkaido University	GCA_009688945.1	identical	https://ftp.ncbi.nlm.nih.gov/genomes/all/GCF/009/688/945/GCF_009688945.1_ASM968894v1	na	assembly from type material	na	haploid	bacteria	7324708	7324708	56.5	1	1	1	NCBI RefSeq	NCBI Prokaryotic Genome Annotation Pipeline (PGAP)	2024-02-11	6407	6295	60	na
GCF_009796765.1	PRJNA224116	SAMN13567884	na	na	2686358	2686358	Paraglaciecola sp. L3A3	strain=L3A3	na	latest	Complete Genome	Major	Full	2019-12-24	ASM979676v1	Shandong University	GCA_009796765.1	identical	https://ftp.ncbi.nlm.nih.gov/genomes/all/GCF/009/796/765/GCF_009796765.1_ASM979676v1	na	na	na	haploid	bacteria	5308776	5308776	38.5	1	1	1	NCBI RefSeq	NCBI Prokaryotic Genome Annotation Pipeline (PGAP)	2023-08-05	4436	4318	79	na
GCF_009363415.1	PRJNA224116	SAMN11996127	na	representative genome	2587862	2587862	Vibrio aquimaris	strain=THAF100	na	latest	Complete Genome	Major	Full	2019-10-28	ASM936341v1	Uni Bielefeld	GCA_009363415.1	identical	https://ftp.ncbi.nlm.nih.gov/genomes/all/GCF/009/363/415/GCF_009363415.1_ASM936341v1	na	assembly from type material	na	haploid	bacteria	4501013	4501013	42.5	4	4	4	NCBI RefSeq	NCBI Prokaryotic Genome Annotation Pipeline (PGAP)	2023-05-06	4126	3908	137	na
GCF_011046735.1	PRJNA224116	SAMN14149850	na	na	2712222	2712222	Nordella sp. HKS 07	strain=HKS 07	na	latest	Complete Genome	Major	Full	2020-03-02	ASM1104673v1	Hankyong National University	GCA_011046735.1	identical	https://ftp.ncbi.nlm.nih.gov/genomes/all/GCF/011/046/735/GCF_011046735.1_ASM1104673v1	na	na	na	haploid	bacteria	7184314	7184314	62	1	1	1	NCBI RefSeq	NCBI Prokaryotic Genome Annotation Pipeline (PGAP)	2023-08-14	6816	6559	62	na
GCF_005116655.2	PRJNA224116	SAMN11402289	na	representative genome	2569541	2569541	Desulfosediminicola flagellatus	strain=IMCC35005	na	latest	Complete Genome	Major	Full	2020-06-24	ASM511665v2	inha university	GCA_005116655.2	identical	https://ftp.ncbi.nlm.nih.gov/genomes/all/GCF/005/116/655/GCF_005116655.2_ASM511665v2	na	assembly from type material	na	haploid	bacteria	6751878	6751878	44.5	1	1	1	NCBI RefSeq	NCBI Prokaryotic Genome Annotation Pipeline (PGAP)	2023-03-19	5555	5423	102	34620953
GCF_013407165.1	PRJNA224116	SAMN08535025	na	representative genome	1959104	1959104	Nitrosopumilus oxyclinae	strain=HCE1	na	latest	Complete Genome	Major	Full	2020-07-13	ASM1340716v1	University of Washington	GCA_013407165.1	identical	https://ftp.ncbi.nlm.nih.gov/genomes/all/GCF/013/407/165/GCF_013407165.1_ASM1340716v1	na	assembly from type material	na	haploid	archaea	1585110	1585110	33	1	1	1	NCBI RefSeq	NCBI Prokaryotic Genome Annotation Pipeline (PGAP)	2023-05-06	1926	1874	48	na
GCF_013138395.1	PRJNA224116	SAMN14847575	na	na	1397	1397	Niallia circulans	strain=GN03	na	latest	Complete Genome	Major	Full	2020-05-21	ASM1313839v1	College of Life Science	GCA_013138395.1	identical	https://ftp.ncbi.nlm.nih.gov/genomes/all/GCF/013/138/395/GCF_013138395.1_ASM1313839v1	na	na	na	haploid	bacteria	5398834	5398834	35.5	2	2	2	NCBI RefSeq	NCBI Prokaryotic Genome Annotation Pipeline (PGAP)	2023-05-29	5310	5068	120	na
GCF_013177675.1	PRJNA224116	SAMN12421736	na	representative genome	1849015	1849015	Arcobacter acticola	strain=KCTC 52212	na	latest	Complete Genome	Major	Full	2020-05-27	ASM1317767v1	USDA, ARS, WRRC	GCA_013177675.1	identical	https://ftp.ncbi.nlm.nih.gov/genomes/all/GCF/013/177/675/GCF_013177675.1_ASM1317767v1	na	assembly from type material	na	haploid	bacteria	3019071	3019071	27.5	1	1	1	NCBI RefSeq	NCBI Prokaryotic Genome Annotation Pipeline (PGAP)	2023-05-22	3107	3004	82	na
GCF_015265455.1	PRJNA224116	SAMN15043543	na	representative genome	2740404	2740404	Candidatus Sulfurimonas baltica	strain=GD2	na	latest	Complete Genome	Major	Full	2020-11-06	ASM1526545v1	Leibniz Institute of Baltic Sea Research	GCA_015265455.1	identical	https://ftp.ncbi.nlm.nih.gov/genomes/all/GCF/015/265/455/GCF_015265455.1_ASM1526545v1	na	assembly from type material	na	haploid	bacteria	2737757	2737757	34	1	1	1	NCBI RefSeq	NCBI Prokaryotic Genome Annotation Pipeline (PGAP)	2023-05-28	2760	2682	60	na
GCF_015240255.1	PRJNA224116	SAMN16069864	na	representative genome	2161677	2161677	Kordiimonas pumila	strain=N18	na	latest	Complete Genome	Major	Full	2020-11-05	ASM1524025v1	Zhejiang Sci-Tech University	GCA_015240255.1	identical	https://ftp.ncbi.nlm.nih.gov/genomes/all/GCF/015/240/255/GCF_015240255.1_ASM1524025v1	na	assembly from type material	na	haploid	bacteria	4041658	4041658	47.5	1	1	1	NCBI RefSeq	NCBI Prokaryotic Genome Annotation Pipeline (PGAP)	2023-10-15	3613	3537	52	29620500
GCF_016592435.1	PRJNA224116	SAMD00067078	na	na	1278309	452627	Amphritea japonica ATCC BAA-1530	strain=ATCC BAA-1530	na	latest	Complete Genome	Major	Full	2020-12-09	ASM1659243v1	Japan Agency for Marine-Earth Science and Technology	GCA_016592435.1	identical	https://ftp.ncbi.nlm.nih.gov/genomes/all/GCF/016/592/435/GCF_016592435.1_ASM1659243v1	na	assembly from type material	na	haploid	bacteria	3833046	3833046	47.5	1	1	1	NCBI RefSeq	NCBI Prokaryotic Genome Annotation Pipeline (PGAP)	2024-01-30	3547	3445	94	19060065
GCF_018128925.1	PRJNA224116	SAMN17036201	na	na	2795383	2795383	Nitrosopumilus sp. K4	strain=K4	na	latest	Complete Genome	Major	Full	2021-04-22	ASM1812892v1	Korea Institute of Geoscience and Mineral Resources	GCA_018128925.1	identical	https://ftp.ncbi.nlm.nih.gov/genomes/all/GCF/018/128/925/GCF_018128925.1_ASM1812892v1	na	na	na	haploid	archaea	1645909	1645909	35	1	1	1	NCBI RefSeq	NCBI Prokaryotic Genome Annotation Pipeline (PGAP)	2023-08-14	2016	1965	50	na
GCF_010681825.2	PRJNA224116	SAMN14056161	na	representative genome	2707525	2707525	Sulfuriroseicoccus oceanibius	strain=T37	na	latest	Complete Genome	Major	Full	2021-01-07	ASM1068182v2	Shandong university	GCA_010681825.2	identical	https://ftp.ncbi.nlm.nih.gov/genomes/all/GCF/010/681/825/GCF_010681825.2_ASM1068182v2	na	assembly from type material	na	haploid	bacteria	3496488	3496488	58.5	1	1	1	NCBI RefSeq	NCBI Prokaryotic Genome Annotation Pipeline (PGAP)	2024-01-27	2845	2766	71	na
GCF_019703855.1	PRJNA224116	SAMD00248603	na	representative genome	2772557	2772557	Desulfomarina profundi	strain=KT2	na	latest	Complete Genome	Major	Full	2021-06-07	ASM1970385v1	Kyoto University	GCA_019703855.1	identical	https://ftp.ncbi.nlm.nih.gov/genomes/all/GCF/019/703/855/GCF_019703855.1_ASM1970385v1	na	assembly from type material	na	haploid	bacteria	4307339	4307339	46	1	1	1	NCBI RefSeq	NCBI Prokaryotic Genome Annotation Pipeline (PGAP)	2024-02-01	4052	3883	69	na
GCF_000226565.1	PRJNA224116	SAMN02603857	na	representative genome	1085623	300231	Glaciecola nitratireducens FR1064	strain=FR1064	na	latest	Complete Genome	Major	Full	2011-09-28	ASM22656v1	Shandong University	GCA_000226565.1	identical	https://ftp.ncbi.nlm.nih.gov/genomes/all/GCF/000/226/565/GCF_000226565.1_ASM22656v1	na	assembly from type material	na	haploid	bacteria	4134229	4134229	42.5	1	1	1	NCBI RefSeq	NCBI Prokaryotic Genome Annotation Pipeline (PGAP)	2023-02-22	3526	3442	70	22123761
GCF_000236705.1	PRJNA224116	SAMN02261417	na	representative genome	926562	253245	Owenweeksia hongkongensis DSM 17368	strain=DSM 17368	na	latest	Complete Genome	Major	Full	2011-12-05	ASM23670v1	JGI	GCA_000236705.1	identical	https://ftp.ncbi.nlm.nih.gov/genomes/all/GCF/000/236/705/GCF_000236705.1_ASM23670v1	na	assembly from type material	na	haploid	bacteria	4000057	4000057	40	1	1	1	NCBI RefSeq	NCBI Prokaryotic Genome Annotation Pipeline (PGAP)	2023-12-17	3521	3463	46	23450211
GCF_000230995.2	PRJNA224116	SAMN02232035	na	representative genome	754035	536018	Mesorhizobium australicum WSM2073	strain=WSM2073	na	latest	Complete Genome	Major	Full	2012-12-28	ASM23099v3	DOE Joint Genome Institute	GCA_000230995.3	identical	https://ftp.ncbi.nlm.nih.gov/genomes/all/GCF/000/230/995/GCF_000230995.2_ASM23099v3	na	assembly from type material	na	haploid	bacteria	6200534	6200534	63	1	1	1	NCBI RefSeq	NCBI Prokaryotic Genome Annotation Pipeline (PGAP)	2023-04-30	5994	5803	63	na
GCF_015594925.2	PRJNA224116	SAMN16689739	na	na	2785746	2785746	Vibrio sp. VB16	strain=VB16	na	latest	Complete Genome	Major	Full	2021-12-07	ASM1559492v2	Geneva College	GCA_015594925.2	identical	https://ftp.ncbi.nlm.nih.gov/genomes/all/GCF/015/594/925/GCF_015594925.2_ASM1559492v2	na	na	na	haploid	bacteria	5210103	5210103	42	2	2	2	NCBI RefSeq	NCBI Prokaryotic Genome Annotation Pipeline (PGAP)	2024-02-09	4686	4513	128	na
GCF_000230975.2	PRJNA224116	SAMN02598541	na	na	670307	53399	Hyphomicrobium denitrificans 1NES1	strain=1NES1	na	latest	Complete Genome	Major	Full	2013-04-30	ASM23097v3	DOE Joint Genome Institute	GCA_000230975.3	identical	https://ftp.ncbi.nlm.nih.gov/genomes/all/GCF/000/230/975/GCF_000230975.2_ASM23097v3	na	na	na	haploid	bacteria	3808687	3808687	59.5	1	1	1	NCBI RefSeq	NCBI Prokaryotic Genome Annotation Pipeline (PGAP)	2023-04-24	3630	3535	54	23833140
GCF_000590925.1	PRJNA224116	SAMN03081458	na	representative genome	1294273	159346	Roseibacterium elongatum DSM 19469	strain=DFL-43	na	latest	Complete Genome	Major	Full	2014-03-14	ASM59092v1	Roseobacter SFB	GCA_000590925.1	identical	https://ftp.ncbi.nlm.nih.gov/genomes/all/GCF/000/590/925/GCF_000590925.1_ASM59092v1	na	assembly from type material	na	haploid	bacteria	3555109	3555109	65.5	1	1	1	NCBI RefSeq	NCBI Prokaryotic Genome Annotation Pipeline (PGAP)	2023-05-03	3520	3234	55	na
GCF_000626635.1	PRJNA224116	SAMN02725840	na	na	1168034	1168034	Draconibacterium orientale	strain=Draconibacterium orientale type strain FH5T	na	latest	Complete Genome	Major	Full	2014-04-11	ASM62663v1	Shandong University at Weihai	GCA_000626635.1	identical	https://ftp.ncbi.nlm.nih.gov/genomes/all/GCF/000/626/635/GCF_000626635.1_ASM62663v1	na	assembly from type material	na	haploid	bacteria	5132075	5132075	41.5	1	1	1	NCBI RefSeq	NCBI Prokaryotic Genome Annotation Pipeline (PGAP)	2023-08-23	4190	4109	54	na
GCF_020447105.2	PRJNA224116	SAMN22060405	na	na	2881056	2881056	Demequina sp. TMPB413	strain=TMPB413	na	latest	Complete Genome	Major	Full	2022-05-03	ASM2044710v2	fudan university	GCA_020447105.2	identical	https://ftp.ncbi.nlm.nih.gov/genomes/all/GCF/020/447/105/GCF_020447105.2_ASM2044710v2	na	na	na	haploid	bacteria	2920349	2920349	66	1	1	1	NCBI RefSeq	NCBI Prokaryotic Genome Annotation Pipeline (PGAP)	2023-08-15	2829	2760	51	na
GCF_001913155.1	PRJNA224116	SAMN04633439	na	representative genome	1836467	1836467	Maribacter hydrothermalis	strain=T28	na	latest	Complete Genome	Major	Full	2016-12-21	ASM191315v1	Xiamen University	GCA_001913155.1	identical	https://ftp.ncbi.nlm.nih.gov/genomes/all/GCF/001/913/155/GCF_001913155.1_ASM191315v1	na	assembly from type material	na	haploid	bacteria	4271158	4271158	34.5	1	1	1	NCBI RefSeq	NCBI Prokaryotic Genome Annotation Pipeline (PGAP)	2023-10-21	3713	3647	55	na
GCF_023558335.1	PRJNA224116	SAMN26540073	na	na	215813	215813	Dinoroseobacter shibae	strain=DSM 112351	na	latest	Complete Genome	Major	Full	2022-05-26	ASM2355833v1	DSMZ-German Collection of Microorganisms and Cell Cultures	GCA_023558335.1	identical	https://ftp.ncbi.nlm.nih.gov/genomes/all/GCF/023/558/335/GCF_023558335.1_ASM2355833v1	na	na	na	haploid	bacteria	4519927	4519927	65.5	7	7	7	NCBI RefSeq	NCBI Prokaryotic Genome Annotation Pipeline (PGAP)	2023-05-30	4436	4323	54	na
GCF_000013565.1	PRJNA224116	SAMN02598279	na	na	290400	290400	Jannaschia sp. CCS1	strain=CCS1	na	latest	Complete Genome	Major	Full	2006-02-27	ASM1356v1	US DOE Joint Genome Institute	GCA_000013565.1	identical	https://ftp.ncbi.nlm.nih.gov/genomes/all/GCF/000/013/565/GCF_000013565.1_ASM1356v1	na	na	na	haploid	bacteria	4404049	4404049	62	2	2	2	NCBI RefSeq	NCBI Prokaryotic Genome Annotation Pipeline (PGAP)	2023-08-12	4384	4306	48	17526795
GCF_000015285.1	PRJNA224116	SAMN02598361	na	representative genome	357804	357794	Psychromonas ingrahamii 37	strain=37	na	latest	Complete Genome	Major	Full	2006-12-22	ASM1528v1	DOE Joint Genome Institute	GCA_000015285.1	identical	https://ftp.ncbi.nlm.nih.gov/genomes/all/GCF/000/015/285/GCF_000015285.1_ASM1528v1	na	assembly from type material	na	haploid	bacteria	4559598	4559598	40	1	1	1	NCBI RefSeq	NCBI Prokaryotic Genome Annotation Pipeline (PGAP)	2022-12-28	3925	3720	120	na
GCF_000025125.1	PRJNA224116	SAMN02641594	na	representative genome	1453429	713887	Candidatus Atelocyanobacterium thalassa isolate ALOHA	strain=ALOHA	ALOHA	latest	Complete Genome	Major	Full	2010-01-28	ASM2512v1	University of California at Santa Cruz	GCA_000025125.1	identical	https://ftp.ncbi.nlm.nih.gov/genomes/all/GCF/000/025/125/GCF_000025125.1_ASM2512v1	na	na	na	haploid	bacteria	1443806	1443806	31	1	1	1	NCBI RefSeq	NCBI Prokaryotic Genome Annotation Pipeline (PGAP)	2023-12-03	1224	1157	47	19008448;20173737
GCF_000196255.1	PRJNA224116	SAMEA3138336	na	na	298386	74109	Photobacterium profundum SS9	strain=SS9	na	latest	Complete Genome	Major	Full	2004-05-17	ASM19625v1	University of Padova, Italy	GCA_000196255.1	identical	https://ftp.ncbi.nlm.nih.gov/genomes/all/GCF/000/196/255/GCF_000196255.1_ASM19625v1	na	na	na	haploid	bacteria	6403280	6403280	41.5	3	3	20	NCBI RefSeq	NCBI Prokaryotic Genome Annotation Pipeline (PGAP)	2024-02-11	5903	5420	223	na
GCF_000307105.1	PRJNA224116	SAMEA2272293	na	representative genome	651182	28223	Desulfobacula toluolica Tol2	strain=Tol2	na	latest	Complete Genome	Major	Full	2012-09-17	ASM30710v1	Max Planck Society	GCA_000307105.1	identical	https://ftp.ncbi.nlm.nih.gov/genomes/all/GCF/000/307/105/GCF_000307105.1_ASM30710v1	na	assembly from type material	na	haploid	bacteria	5197905	5197905	41.5	1	1	1	NCBI RefSeq	NCBI Prokaryotic Genome Annotation Pipeline (PGAP)	2022-12-30	4576	4454	66	23088741
GCF_002356295.1	PRJNA224116	SAMD00078003	na	representative genome	1717717	1717717	Labilibaculum antarcticum	strain=SPP2	na	latest	Complete Genome	Major	Full	2017-06-06	ASM235629v1	The Institute of Low Temperature Science, Hokkaido University	GCA_002356295.1	identical	https://ftp.ncbi.nlm.nih.gov/genomes/all/GCF/002/356/295/GCF_002356295.1_ASM235629v1	na	assembly from type material	na	haploid	bacteria	5718991	5718991	36	1	1	1	NCBI RefSeq	NCBI Prokaryotic Genome Annotation Pipeline (PGAP)	2023-10-21	4474	4353	108	31628625
GCF_000317975.2	PRJNA224116	SAMEA2272423	na	na	1234679	2751	Carnobacterium maltaromaticum LMA28	strain=LMA28	na	latest	Complete Genome	Major	Full	2013-05-30	ASM31797v2	LIBio	GCA_000317975.2	identical	https://ftp.ncbi.nlm.nih.gov/genomes/all/GCF/000/317/975/GCF_000317975.2_ASM31797v2	na	na	na	haploid	bacteria	3650416	3650416	34.5	1	1	1	NCBI RefSeq	NCBI Prokaryotic Genome Annotation Pipeline (PGAP)	2024-02-12	3498	3351	81	23405327
GCF_002983865.1	PRJNA224116	SAMN06173322	na	representative genome	2434	2434	Roseobacter denitrificans	strain=FDAARGOS_309	na	latest	Complete Genome	Major	Full	2018-03-09	ASM298386v1	University of Maryland School of Medicine Institute for Genome Sciences (IGS) - sequencing center	GCA_002983865.1	identical	https://ftp.ncbi.nlm.nih.gov/genomes/all/GCF/002/983/865/GCF_002983865.1_ASM298386v1	na	na	na	haploid	bacteria	4308791	4308791	59	3	3	3	NCBI RefSeq	NCBI Prokaryotic Genome Annotation Pipeline (PGAP)	2023-05-04	4046	3968	44	na
GCF_000970045.1	PRJNA224116	SAMN03074591	na	na	1434100	1434100	Methanosarcina sp. MTP4	strain=MTP4	na	latest	Complete Genome	Major	Full	2015-04-07	ASM97004v1	University of Illinois at Urbana-Champaign	GCA_000970045.1	identical	https://ftp.ncbi.nlm.nih.gov/genomes/all/GCF/000/970/045/GCF_000970045.1_ASM97004v1	na	na	na	haploid	archaea	4211468	4211468	46	1	1	1	NCBI RefSeq	NCBI Prokaryotic Genome Annotation Pipeline (PGAP)	2022-07-26	3547	3427	67	na
GCF_003258705.1	PRJNA224116	SAMN09208224	na	representative genome	1784714	1784714	Arcticibacterium luteifluviistationis	strain=SM1504T	na	latest	Complete Genome	Major	Full	2018-06-20	ASM325870v1	Shandong University	GCA_003258705.1	identical	https://ftp.ncbi.nlm.nih.gov/genomes/all/GCF/003/258/705/GCF_003258705.1_ASM325870v1	na	assembly from type material	na	haploid	bacteria	5379839	5379839	37	1	1	1	NCBI RefSeq	NCBI Prokaryotic Genome Annotation Pipeline (PGAP)	2023-09-17	4408	4356	45	na
GCF_003346815.1	PRJNA224116	SAMN03737945	na	representative genome	663364	663364	Halarcobacter bivalviorum	strain=LMG 26154	na	latest	Complete Genome	Major	Full	2018-07-31	ASM334681v1	USDA, ARS, WRRC	GCA_003346815.1	identical	https://ftp.ncbi.nlm.nih.gov/genomes/all/GCF/003/346/815/GCF_003346815.1_ASM334681v1	na	assembly from type material	na	haploid	bacteria	2684688	2684688	28	1	1	1	NCBI RefSeq	NCBI Prokaryotic Genome Annotation Pipeline (PGAP)	2023-02-12	2669	2601	62	na
GCF_003352065.1	PRJNA224116	SAMN08329202	na	na	1389004	1389004	Sulfitobacter sp. SK011	strain=SK011	na	latest	Complete Genome	Major	Full	2018-08-01	ASM335206v1	University of Oldenburg, Insitute for Chemistry and Biology of the Marine Environment (ICBM)	GCA_003352065.1	identical	https://ftp.ncbi.nlm.nih.gov/genomes/all/GCF/003/352/065/GCF_003352065.1_ASM335206v1	na	na	na	haploid	bacteria	4190786	4190786	56.5	1	1	1	NCBI RefSeq	NCBI Prokaryotic Genome Annotation Pipeline (PGAP)	2023-07-25	4110	4013	47	na
GCF_000812665.2	PRJNA224116	SAMN03252591	na	representative genome	1579316	1579316	Falsihalocynthiibacter arcticus	strain=PAMC 20958	na	latest	Complete Genome	Major	Full	2016-02-25	ASM81266v2	Korea Polar Research Institute	GCA_000812665.2	identical	https://ftp.ncbi.nlm.nih.gov/genomes/all/GCF/000/812/665/GCF_000812665.2_ASM81266v2	na	assembly from type material	na	haploid	bacteria	4376120	4376120	53	2	2	2	NCBI RefSeq	NCBI Prokaryotic Genome Annotation Pipeline (PGAP)	2023-02-05	4295	3972	59	na
GCF_001563225.1	PRJNA224116	SAMN04440740	na	na	1716143	1716143	Pseudodesulfovibrio indicus	strain=J2	na	latest	Complete Genome	Major	Full	2016-02-18	ASM156322v1	Universite de Bretagne Occidentale	GCA_001563225.1	identical	https://ftp.ncbi.nlm.nih.gov/genomes/all/GCF/001/563/225/GCF_001563225.1_ASM156322v1	na	assembly from type material	na	haploid	bacteria	3966573	3966573	63.5	1	1	1	NCBI RefSeq	NCBI Prokaryotic Genome Annotation Pipeline (PGAP)	2023-02-05	3698	3573	61	27056223
GCF_001579845.1	PRJNA224116	SAMN04521129	na	na	674703	674703	Rhodoplanes sp. Z2-YC6860	strain=YC6860	na	latest	Complete Genome	Major	Full	2016-03-03	ASM157984v1	Seoul National University	GCA_001579845.1	identical	https://ftp.ncbi.nlm.nih.gov/genomes/all/GCF/001/579/845/GCF_001579845.1_ASM157984v1	na	na	na	haploid	bacteria	8193889	8193889	63.5	1	1	1	NCBI RefSeq	NCBI Prokaryotic Genome Annotation Pipeline (PGAP)	2023-02-05	7767	7634	54	na
GCF_003967195.1	PRJNA224116	SAMD00126346	na	representative genome	1811807	1811807	Sulfuriflexus mobilis	strain=aks1	na	latest	Complete Genome	Major	Full	2018-10-25	ASM396719v1	The Institute of Low Temperature Science, Hokkaido University	GCA_003967195.1	identical	https://ftp.ncbi.nlm.nih.gov/genomes/all/GCF/003/967/195/GCF_003967195.1_ASM396719v1	na	assembly from type material	na	haploid	bacteria	3111340	3111340	53	1	1	1	NCBI RefSeq	NCBI Prokaryotic Genome Annotation Pipeline (PGAP)	2023-03-13	3119	3059	51	30858836
GCF_001888965.1	PRJNA224116	SAMN06066454	na	na	1050107	1584	Lactobacillus delbrueckii subsp. sunkii	strain=JCM 17838	na	latest	Complete Genome	Major	Full	2016-12-05	ASM188896v1	Korea University	GCA_001888965.1	identical	https://ftp.ncbi.nlm.nih.gov/genomes/all/GCF/001/888/965/GCF_001888965.1_ASM188896v1	na	assembly from type material	na	haploid	bacteria	2004337	2004337	50	1	1	1	NCBI RefSeq	NCBI Prokaryotic Genome Annotation Pipeline (PGAP)	2023-02-06	1991	1813	125	na
GCF_001889125.1	PRJNA224116	SAMN04226596	na	representative genome	857417	857417	Janibacter indicus	strain=YFY001	na	latest	Complete Genome	Major	Full	2016-12-05	ASM188912v1	The First Affiliated Hospital of NanChang University	GCA_001889125.1	identical	https://ftp.ncbi.nlm.nih.gov/genomes/all/GCF/001/889/125/GCF_001889125.1_ASM188912v1	na	na	na	haploid	bacteria	3401189	3401189	71	1	1	1	NCBI RefSeq	NCBI Prokaryotic Genome Annotation Pipeline (PGAP)	2023-02-06	3327	3220	57	na
GCF_002117105.1	PRJNA224116	SAMN06075352	na	representative genome	716816	716816	Oceanicoccus sagamiensis	strain=NBRC 107125	na	latest	Complete Genome	Major	Full	2017-05-02	ASM211710v1	Atmosphere and Ocean Research Institute, The University of Tokyo	GCA_002117105.1	identical	https://ftp.ncbi.nlm.nih.gov/genomes/all/GCF/002/117/105/GCF_002117105.1_ASM211710v1	na	assembly from type material	na	haploid	bacteria	4472079	4472079	47.5	1	1	1	NCBI RefSeq	NCBI Prokaryotic Genome Annotation Pipeline (PGAP)	2023-03-22	4070	3961	50	na
GCF_002158905.1	PRJNA224116	SAMN07142919	na	na	245188	245188	Yoonia vestfoldensis	strain=SMR4r	na	latest	Complete Genome	Major	Full	2017-05-30	ASM215890v1	University of Gothenburg	GCA_002158905.1	identical	https://ftp.ncbi.nlm.nih.gov/genomes/all/GCF/002/158/905/GCF_002158905.1_ASM215890v1	na	na	na	haploid	bacteria	3987360	3987360	60.5	3	3	3	NCBI RefSeq	NCBI Prokaryotic Genome Annotation Pipeline (PGAP)	2023-02-06	4025	3901	53	na
GCF_003326015.1	PRJNA224116	SAMN07775767	na	na	2508687	2508687	Candidatus Thioglobus sp. NP1	strain=NP1	na	latest	Complete Genome	Major	Full	2018-07-18	ASM332601v1	University of Washington	GCA_003326015.1	identical	https://ftp.ncbi.nlm.nih.gov/genomes/all/GCF/003/326/015/GCF_003326015.1_ASM332601v1	na	na	na	haploid	bacteria	1689404	1689404	35	1	1	1	NCBI RefSeq	NCBI Prokaryotic Genome Annotation Pipeline (PGAP)	2023-08-13	1727	1682	42	na
GCF_007855645.1	PRJNA224116	SAMN12359454	na	representative genome	2599296	2599296	Qingshengfaniella alkalisoli	strain=LN3S51	na	latest	Complete Genome	Major	Full	2019-08-06	ASM785564v1	Inner Mongolia University	GCA_007855645.1	identical	https://ftp.ncbi.nlm.nih.gov/genomes/all/GCF/007/855/645/GCF_007855645.1_ASM785564v1	na	assembly from type material	na	haploid	bacteria	3928515	3928515	59	5	5	5	NCBI RefSeq	NCBI Prokaryotic Genome Annotation Pipeline (PGAP)	2023-03-28	3809	3628	62	na
GCF_008931805.1	PRJNA224116	SAMN12502771	na	representative genome	1202962	90736	Moritella marina ATCC 15381	strain=MP-1	na	latest	Complete Genome	Major	Full	2019-10-09	ASM893180v1	University hospital Essen	GCA_008931805.1	identical	https://ftp.ncbi.nlm.nih.gov/genomes/all/GCF/008/931/805/GCF_008931805.1_ASM893180v1	na	assembly from type material	na	haploid	bacteria	4760425	4760425	40.5	2	2	2	NCBI RefSeq	NCBI Prokaryotic Genome Annotation Pipeline (PGAP)	2023-04-28	4294	4070	198	na
GCF_009388985.1	PRJNA224116	SAMN10929370	na	representative genome	2601894	2601894	Halioglobus maricola	strain=IMCC14385	na	latest	Complete Genome	Major	Full	2019-10-29	ASM938898v1	INHA UNIVERSITY	GCA_009388985.1	identical	https://ftp.ncbi.nlm.nih.gov/genomes/all/GCF/009/388/985/GCF_009388985.1_ASM938898v1	na	assembly from type material	na	haploid	bacteria	4306437	4306437	56.5	1	1	1	NCBI RefSeq	NCBI Prokaryotic Genome Annotation Pipeline (PGAP)	2023-03-28	3922	3864	52	na
GCF_009688965.1	PRJNA224116	SAMD00190779	na	representative genome	947919	947919	Desulfosarcina widdelii	strain=PP31	na	latest	Complete Genome	Major	Full	2019-11-07	ASM968896v1	The Institute of Low Temperature Science, Hokkaido University	GCA_009688965.1	identical	https://ftp.ncbi.nlm.nih.gov/genomes/all/GCF/009/688/965/GCF_009688965.1_ASM968896v1	na	assembly from type material	na	haploid	bacteria	7297718	7297718	54	1	1	1	NCBI RefSeq	NCBI Prokaryotic Genome Annotation Pipeline (PGAP)	2024-02-11	6669	6554	66	na
GCF_009832865.1	PRJNA224116	SAMN13609927	na	na	2689569	2689569	Colwellia sp. 20A7	strain=20A7	na	latest	Complete Genome	Major	Full	2020-01-07	ASM983286v1	Shandong University	GCA_009832865.1	identical	https://ftp.ncbi.nlm.nih.gov/genomes/all/GCF/009/832/865/GCF_009832865.1_ASM983286v1	na	na	na	haploid	bacteria	4580615	4580615	36.5	1	1	1	NCBI RefSeq	NCBI Prokaryotic Genome Annotation Pipeline (PGAP)	2024-01-30	3974	3808	96	na
GCF_009859915.1	PRJNA224116	SAMN13151932	na	na	2663121	2663121	Rhodococcus sp. WAY2	strain=WAY2	na	latest	Complete Genome	Major	Full	2020-01-13	ASM985991v1	Universidad Autonoma de Madrid	GCA_009859915.1	identical	https://ftp.ncbi.nlm.nih.gov/genomes/all/GCF/009/859/915/GCF_009859915.1_ASM985991v1	na	na	na	haploid	bacteria	8443333	8443333	65.5	5	5	5	NCBI RefSeq	NCBI Prokaryotic Genome Annotation Pipeline (PGAP)	2024-01-30	7794	7439	67	na
GCF_006740685.1	PRJNA224116	SAMN10782659	na	na	2508726	2508726	Candidatus Nitrosopumilus sp. SW	strain=SW	na	latest	Complete Genome	Major	Full	2019-07-08	ASM674068v1	Korea Institute of Geoscience and Mineral Resources	GCA_006740685.1	identical	https://ftp.ncbi.nlm.nih.gov/genomes/all/GCF/006/740/685/GCF_006740685.1_ASM674068v1	na	na	na	haploid	archaea	1499620	1499620	34	1	1	1	NCBI RefSeq	NCBI Prokaryotic Genome Annotation Pipeline (PGAP)	2023-08-05	1874	1826	48	na
GCF_008329945.1	PRJNA224116	SAMN10884989	na	representative genome	252967	252967	Thiospirochaeta perfilievii	strain=P	na	latest	Complete Genome	Major	Full	2019-09-09	ASM832994v1	NEB	GCA_008329945.1	identical	https://ftp.ncbi.nlm.nih.gov/genomes/all/GCF/008/329/945/GCF_008329945.1_ASM832994v1	na	assembly from type material	na	haploid	bacteria	3700583	3700583	32.5	2	2	2	NCBI RefSeq	NCBI Prokaryotic Genome Annotation Pipeline (PGAP)	2023-05-05	3470	3353	85	na
GCA_000755705.1	PRJNA259530	SAMN03009086	na	na	1541959	1541959	Candidatus Izimaplasma bacterium HR1	strain=HR1	na	latest	Complete Genome	Major	Full	2014-09-18	ASM75570v1	California Institute of Technology	GCF_000755705.1	identical	https://ftp.ncbi.nlm.nih.gov/genomes/all/GCA/000/755/705/GCA_000755705.1_ASM75570v1	genus undefined	na	na	haploid	bacteria	1878735	1878735	31.5	1	1	1	California Institute of Technology	Annotation submitted by California Institute of Technology	2017-09-21	1857	1815	42	27058507
GCA_011040495.1	PRJNA607394	SAMN14132392	na	na	1591409	1591409	Pseudohalocynthiibacter aestuariivivens	strain=RR4-35	na	latest	Complete Genome	Major	Full	2020-02-29	ASM1104049v1	Pukyong National University	GCF_011040495.1	identical	https://ftp.ncbi.nlm.nih.gov/genomes/all/GCA/011/040/495/GCA_011040495.1_ASM1104049v1	unverified source organism	na	na	haploid	bacteria	4557782	4557782	59.5	7	7	7	NCBI	NCBI Prokaryotic Genome Annotation Pipeline (PGAP)	2020-02-20	4387	4238	48	na
