# Supplementary material for: METASEED: a novel approach to full-length 16S rRNA gene reconstruction from short read data
Source: BMC Bioinformatics. 2024 Jul 12;25:237. doi: 10.1186/s12859-024-05837-z (PMC11245806; doi:10.1186/s12859-024-05837-z)
Supplement: Supplementary file 2 — Additional file 2. 100 centroid sequences that was used for the METASEED analysis. [file 12859_2024_5837_MOESM2_ESM.fasta]

>OTU1
TGGGGAATTTTCCGCAATGGGCGAAAGCCTGACGGAGCAATACCGCGTGAGGGAAGACGGCCTATGGGTTGTAAACCTCTTTTTTCAGGGAGGAATCAATGACGTGTACCTGAAGAATAAGCATCGGCTAACTCCGTGCCAGCAGCCGCGGTAAGACGGAGGATGCAAGTGTTATCCGGAATCACTGGGCGTAAAGCGTCTGTAGGTGGTTGAACAAGTCAACTGTTAAATCTTGAGGCTCAACTTCAAAATCGCAGTCGAAACTGTTTGACTAGAGTATAGTAGGGGTAAAGGGAATTTCCAGTGGAGCGGTGAAATGCGTAGATATTGGAAAGAACACCGATGGCGAAGGCACTTTACTGGGCTATTACTGACACTCAGAGACGAAAGCTAGGGTAGCAAATGGG
>OTU10
TGGGGAATATTGCACAATGGAGGAAACTCTGATGCAGCAACACCGCGTGGAGGATGACGCATTTCGGTGTGTAAACTCCTTTTATATGGGAAGATAATGACGGTACCATATGAATAAGCACCGGCTAACTCCGTGCCAGCAGCCGCGGTAATACGGAGGGTGCAAGCGTTACTCGGAATCACTGGGCGTAAAGCGCGCGCAGGCGGCCTTTTAAGTTGGATGTGAAAGCCTACAGCTCAACTGTAGAACTGCATCCAAAACTATCAGGCTAGAGTGTGGGAGAGGAAGATGGAATTAGTTGTGTAGGGGTAAAATCCGTAGAGATAACTAGGAATACCAAAAGCGAAGGCAATCTTCTGGAACATTACTGACGCTGAGGCGCGAAAGCGTGGGGAGCAAACAGG
>OTU101
TGAGGAATTTTGCGCAATGGGGGAAACCCTGACGCAGCAACGCCGCGTGAGTGATGAAGGCTTTCGGGTCGTAAAGCTCTGTCAAGTGGGAAGAACTCATATGGTGTTAATACTGCCATATGTTGACGGTACCACTGAAGGAAGCACCGGCTAACTCCGTGCCAGCAGCCGCGGTAATACGGGGGGTGCGAGCGTTATTCGGAATTACTGGGCGTAAAGAGCGCGTAGGCGGTCTTTTAAGTCAGGTGTGAAAGCCCGGGGCTCAACCCCGGAAGTGCACTTGAAACTAAGAGACTTGAGTATGGGAGAGGGAAGTGGAATTCCTGGTGTAGCGGTGAAATGCGTAGATATCAGGAGGAACATCGGTGGCGAAGGCGACTTCCTGGACCAATACTGACGCTGAGGCGCGAAGGCGTGGGGAGCAAACAGG
>OTU108
TGGGGAATATTGCGCAATGGGCGAAAGCCTGACGCAGCAACGCCGCGTGAGGGATGACGGCTTTCGGGTTGTAAACCTCTTTCAGTGATGACGAAAATGACGGTAGTCACAGAAGAAGGTCCGGCCAACTACGTGCCAGCAGCCGCGGTAACACGTAGGGACCAAGCGTTGTCCGGATTTATTGGGCGTAAAGAGCTCGTAGGCTGTTGCGTAAGTCGGATGTGAAAACTCAGGGCTCAACCCTGAGACGCCATCCGATACTGCGCTGACTAGAGTCCGGTAGGGGAGCATGGAATTCCTGGTGTAGCGGTGAAATGCGCAGATATCAGGAGGAACACCAGTGGCGAAGGCGGTGCTCTGGGCCGGTACTGACGCTGAGGAGCGAAAGCATGGGGAGCGAACAGG
>OTU109
TGGGGAATATTGGACAATGGGCGCAAGCCTGATCCAGCAATGCCGCGTGTGTGAAGAAGGCCTGCGGGTTGTAAAGCACTTTCAGTAGCGAAGAAAAGCCTGGTGACAATACCACCGGGTCTTGACGTTAGCTACAGAAGAAGCACCGGCTAATTCCGTGCCAGCAGCCGCGGTAATACGGAAGGTGCAAGCGTTAATCGGAATTACTGGGCGTAAAGCGCGCGTAGGTGGCTTAGTCAGTCAGATGTGAAAGCCCCGGGCTCAACCTGGGAATTGCATTTGATACTGCTGGGCTAGAGTATGGTAGAGGGAAGTGGAATTCCGGGTGTAGCGGTGAAATGCGTAGATATCCGGAGGAACACCAGTGGCGAAGGCGGCTTCCTGGACTAATACTGACACTGAGGCGCGAAAGCGTGGGTAGCAAACAGG
>OTU1099
TGGGGAATATTGCACAATGGAGGAAACTCTGATGCAGCAACACCGCGTGGAGGATGACACATTTCGGTGCGTAAACTCCTTTTATATGGGAAGATAATGACGGTACCATATGAATAAGCACCGGCTAACTCCGTGCCAGCAGCCGCGGTAATACGGAGGGTGCAAGCGTTACTCGGAATCACTGGGCGTAAAGCGCGCGCAGGCGGCTATTTAAGTTGGATGTGAAAGCCTACGGCTCAACCGTAGAACTGCATCCAAAACTATTTAGCTAGAGTGTGGGAGAGGAAGATGGAATTAGTTGTGTAGGGGTAAAATCCGTAGAGATAACGAGGAATACCAAAAGCGAAGGCAATCTTCTGGAACATTACTGACGCTGAGGCGCGAAAGCGTGGGGAGCAAACAGG
>OTU11
TGGGGAATCTTAGACAATGGGCGCAAGCCTGATCTAGCGATGCCGCGTGAGTGACGAAGGCCTTAGGGTCGTAAAGCTCTTTCACCAGGGATGATAATGACAGTACCTGGAAAAGAAACCCCGGCTAACTCCGTGCCAGCAGCCGCGGTAATACGGAGGGGGTTAGCGTTGTTCGGAATTACTGGGCGTAAAGCGCACGTAGGCGGATTAGTAAGTTAGAGGTGAAATCCCAGGGCTCAACCCTGGAACTGCCTTTAATACTGCTAGTCTTGAGTTCGAGAGAGGTAAGTGGAATTCCGAGTGTAGAGGTGAAATTCGTAGATATTCGGAGGAACACCAGTGGCGAAGGCGACTTACTGGCTCGATACTGACGCTGAGGTGCGAAAGCGTGGGGAGCAAACAGG
>OTU112
CAGGGAATTTTGCACAATGGGCGCAAGCCTGATGCAGCGACGCCGCGTGGGGGATGAATGCCTTCGGGTTGTAAACCCCTTTCAGGAGGGACGAAGCGAAAGTGACGGTACCTCCAGAAGAAGCCCCGGCCAACTACGTGCCAGCAGCCGCGGTAATACGTAGGGGGCGAGCGTTGTCCGGATTTATTGGGCGTAAAGAGCTCGTAGGCGGCTCAGCAAGTCGGCCGTGAAAGCCTGAGGCTCAACCTCAGGACGCCGGTCGAAACTGCTGTAGCTAGGGTTCGGTAGAGGAGAGTGGAATTCCCGGTGTAGCGGTGAAATGCGCAGATATCGGGAGGAACACCAGTAGCGAAGGCGGCTCTCTGGGCCGATACCGACGCTGAGGAGCGAAAGCTAGGGGAGCGAACAGG
>OTU1131
TGGGGAATATTGCACAATGGAGGAAACTCTGATGCAGCAACGCCGCGTGGAGGATGACGCATTTCGGTGTGTAAACTCCTTTTATATGGGAAGATAATGACGGTACCATATGAATAAGCACCGGCTAACTCCGTGCCAGCAGCCGCGGTAATACGGAGGGTGCAAGCGTTACTCGGAATCACTGGGCGTAAAGCGCGCGCAGGCGGCCATTTAAGTTGGATGTGAAAGCCTACAGCTCAACTGTAGAACTGCATCCAAAACTATTTGGCTAGAGTGTGGGAGAGGAAGATGGAATTAGTTGTGTAGGGGTAAAATCCGTAGAGATAACGAGGAATACCAAAAGCGAAGGCAATCTTCTGGAACATTACTGACGCTGAGGCGCGAAAGCGTGGGGAGCAAACAGG
>OTU12
TGGGGAATATTGGACAATGGGGGCAACCCTGATCCAGCAATACCGCGTGTGTGAAGAAGGCCCGAGGGTTGTAAAGCACTTTCAGTAGGGAAGAAATGCCTAAGGTTAATAACCTTGGGTCTTGACGTAACCTACAGAAGAAGCACCGGCTAACTCCGTGCCAGCAGCCGCGGTAATACGGAGGGTGCAAGCGTTAATCGGAATTACTGGGCGTAAAGCGTACGCAGGCTGTCAAGTCAGTCAGATGTGAAAGCCCCGGGCTTAACCTGGGAACTGCATTTGATACTGCTTGACTTGAATCTGGTAGAGGGTAGTGGAATTCCATGTGTAGCGGTGAAATGCGTAGATATGTGGAGGAACATCAGTGGCGAAGGCGGCTACCTGGACCAAGATTGACGCTGAGGTACGAAAGCGTGGGGAGCGAACAGG
>OTU127
TGGGGAATATTGGACAATGGGCGAAAGCCTGATCCAGCCATGCCGCGTGAGTGATGACGGCCTTAGGGTTGTAAAGCTCTTTCAGTGGTGAAGATAATGACGGTAACCACAGAAGAAGCCCCGGCTAACTCCGTGCCAGCAGCCGCGGTAATACGGAGGGGGCAAGCGTTGTTCGGAATTACTGGGCGTAAAGCGCGCGTAGGCGGGTCTTTAAGTCAGAGGTGAAATCCTGGAGCTCAACTCCAGAACTGCCTTTGATACTGGAGATCTTGAGTCCGGAAGAGGTTAGTGGAATTCCCAGTGTAGAGGTGAAATTCGTAGATATTGGGAAGAACACCAGTGGCGAAGGCGGCTAACTGGTCCGGTACTGACGCTGAGGTGCGAAAGCGTGGGGAGCAAACAGG
>OTU1282
TGGGGAATATTGCACAATGGGCGAAAGCCTGATGCAGCGACACCGCGTGCGGGATGAAGGCCTTCGGGTTGTAAACCGCTTTCAGGAGGGACGAAAATGACGGTACCTCCAGAAGAAGGCCCGGCCAACTACGTGCCAGCAGCCGCGGTAATACGTAGGGGCCAAACGTTGTCCGGATTTATTGGGCGTAAAGGGCTCGTAGGCGGTTCAAAAAGTCGGTCGTGAAAACCCGGGGCTCAACCCCGGGACGCCGGTCGAAACTGTTGTGACTAGGGTCCGGTAGAGGTGAGTGGAATTCTCGGTGTAGCGGTGGAATGCGCAGATATCGAGAGGAACACCGGTAGCGAAGGCGGCTCACTGGGCCGGTACCGACGCTGAGGAGCGAAAGCATGGGGAGCAAACAGG
>OTU13
TGGGGAATCTTGGACAATGGGCGCAAGCCTGATCCAGCGACGCCGCGTGGGTGAAGAAGGCCTTAGGGTTGTAAAGCCCTTTCACCGGGGACGATGATGACGGTACCCGGAGAAGAAGCACCGGCTAACTCCGTGCCAGCAGCCGCGGTAAGACGGAGGGTGCTAGCGTTGTTCGGAATCACTGGGCGTAAAGGGCGCGTAGGCGGCGATAGAAGTCGGGTGTGAAAGCCCGGAGCTCAACTCCGGAACTGCACTCGAAACTTTGTTGCTGGAGGTCGGAAGAGGAGAGTGGAATACCCAGTGTAGAGGTGAAATTCGTAGATATTGGGTGGAACACCAGTGGCGAAAGCGGCTCTCTGGTCCGTACCTGACGCTGAGGCGCGAAAGCGTGGGGAGCAAACAGG
>OTU131
TGAGGAATTTTGCGCAATGGGGGAAACCCTGACGCAGCAACGCCGCGTGAGTGATGAAGGCTTTCGGGTCGTAAAGCTCTGTCAAGTGAGAAGAACCTGCCCTTTGCTAATATCACTGGGCACTGACGGTATCACTGAAGGAAGCACCGGCTAACTCCGTGCCAGCAGCCGCGGTAATACGGAGGGTGCAAGCGTTATTCGGAATCACTGGGCGTAAAGAGCGCGTAGGCGGTTTCTAAAGTCAGATGTGAAAGCCCGGGGCTCAACCCCGGAAGTGCATTTGAAACTTAGGGACTTGAGTATGGGAGAGGGAAGTGGAATTCCTGGTGTAGCGGTGAAATGCGTAGATATCAGGAGGAACACCGGTGGCGAAGGCGACTTCCTGGACCAATACTGACGCTGAGGCGCGAAGGCGTGGGGAGCAAACAGG
>OTU133
TGGGGAATATTGGACAATGGGCGCAAGCCTGATCCAGCAATGCCGCGTGTGTGAAGAAGGCCTGCGGGTTGTAAAGCACTTTCAGTGGGGAAGAAAGATCTGAGGTTAATAACCTCGGATTTTGACATTACCCACAGAAGAAGCACCGGCTAACTCCGTGCCAGCAGCCGCGGTAATACGGAGGGTGCGAGCGTTAATCGGAATTACTGGGCGTAAAGCGCGCGTAGGCGGTTTGGTCAGTCGGATGTGAAAGCCCCGGGCTCAACCTGGGAATTGCATTCGAAACTGCCAGGCTAGAGTCTGGGAGAGGGATGCGGAATTCCGGGTGTAGCGGTGAAATGCGTAGATATCCGGAGGAACATCAGTGGCGAAGGCGGCATCCTGGCCTAAGACTGACGCTGAGGCGCGAAAGCGTGGGGAGCAAACAGG
>OTU136
TGGGGAATATTGGACAATGGGCGAAAGCCTGATCCAGCCATGCCGCGTGTGTGAAGAAGGTCTTCGGATTGTAAAGCACTTTAAGTTGGGAGGAAGGGTTGTAGATTAATACTCTGCAATTTTGACGTTACCGACAGAATAAGCACCGGCTAACTCTGTGCCAGCAGCCGCGGTAATACAGAGGGTGCAAGCGTTAATCGGAATTACTGGGCGTAAAGCGCGCGTAGGTGGTTTGTTAAGTTGGATGTGAAATCCCCGGGCTCAACCTGGGAACTGCATTCAAAACTGACTGACTAGAGTATGGTAGAGGGTGGTGGAATTTCCTGTGTAGCGGTGAAATGCGTAGATATAGGAAGGAACACCAGTGGCGAAGGCGACCACCTGGACTAATACTGACACTGAGGTGCGAAAGCGTGGGGAGCAAACAGG
>OTU14
TGGGGAATTTTCCGCAATGGGCGAAAGCCTGACGGAGCAATACCGCGTGAGGGAAGACTGCCTATGGGTTGTAAACCTCTTTTTTCAGGGAGGAATAAAATGACGTGTACCTGAAGAATAAGCATCGGCTAACTCCGTGCCAGCAGCCGCGGTAAGACGGAGGATGCAAGTGTTATCCGGAATCACTGGGCGTAAAGCGTCTGTAGGTGGTTTAATAAGTCAACTGTTAAATCTTGAGGCTCAACCTCAAAATCGCAGTCGAAACTATTAGACTAGAGTATAGTAGAGGTAAAGGGAATTTCCAGTGGAGCGGTGAAATGCGTAGATATTGGAAAGAACACCGATGGCGAAAGCACTTTACTGGGCTATTACTAACACTCAGAGACGAAAGCTAGGGTAGCAAATGGG
>OTU143
TGGGGAATATTGGACAATGGGGGCAACCCTGATCCAGCAATGCCGCGTGGGTGAAGAAGGCCTGCGGGTTGTAAAGCCCTTTCAATGGGGAAGAAAAGCTCGGTGATAATACCGCCGAGTCTTGACGTTACCCATAGAAGAAGCACCGGCTAACTCCGTGCCAGCAGCCGCGGTAATACGGAGGGTGCAAGCGTTAATCGGAATCACTGGGCGTAAAGCGCGCGTAGGTGGCTTGGTAAGTCGGATGTGAAAGCCCTGGGCTTAACCTAGGAACTGCATTCGATACTGCCAGGCTGGAGTACGGTAGAGGAGAGTGGAATTCCCGGTGTAGCGGTGAAATGCGTAGATATCGGGAGGAACATCAGTGGCGAAGGCGACTCTCTGGATCGATACTGACACTGAGGCGCGAAAGCGTGGGGAGCAAACAGG
>OTU144
TGGGGAATATTGGACAATGGGGGCAACCCTGATCCAGCAATGCCGCGTGGGTGAAGAAGGCCTGCGGGTTGTAAAGCCCTTTCAGTGGGGAAGAAAAGCTCGGCGATAATACCGCCGGGTCTTGACGTTACCCATAGAAGAAGCACCGGCTAACTCCGTGCCAGCAGCCGCGGTAATACGGAGGGTGCAAGCGTTAATCGGAATCACTGGGCGTAAAGCGCGCGTAGGTGGCTTGGTAAGTCGGATGTGAAAGCCCTGGGCTTAACCTAGGAACTGCATTCGATACTGCCAGACTCGAGTACGGTAGAGGAGAGTGGAATTCCCGGTGTAGCGGTGAAATGCGTAGATATCGGGAGGAACATCAGTGGCGAAGGCGACTCTCTGGATCGATACTGACACTGAGGCGCGAAAGCGTGGGGAGCAAACAGG
>OTU145
TGGGGAATCTTGCACAATGGGCGAAAGCCTGATGCAGCAACGCCGCGTGCGGGAAGAAGGCCTTAGGGTTGTAAACCGCTTTCAGCAGGGAAGAAACTGACGGTACCTGCAGAAGAAGATGCGGCCAACTACGTGCCAGCAGCCGCGGTGACACGTAGGCATCAAGCGTTATCCGGATTTATTGGGCGTAAAGAGCTCGTAGGCGGTTCGGTAAGTCGGGTGTGAAAACTCTGGGCTCAACCCAGAGAGGCCACTCGATACTGCTGTGACTAGAGTGCGGTAGGGGAGCGGGGAATTCCTGGTGTAGCGGTGAAATGCGCAGATATCAGGAGGAACACCAGTGGCGAAGGCGCCGCTCTGGGCCGTAACTGACGCTGAGGAGCGAAAGCATGGGTAGCAAACAGG
>OTU149
TGGGGAATCTTGCGCAATGGGCGAAAGCCTGACGCAGCAACGCCGCGTGGGGGATGAAGGCTCTCGGGTTGTAAACCCCTTTCAGCAGGGACGAAAATGACGGTACCTGCAGAAGAAGCTCCGGCCAACTACGTGCCAGCAGCCGCGGTAACACGTAGGGAGCAAGCGTTGTCCGGAATTATTGGGCGTAAAGAGCTCGTAGGCGGTTTGGTAAGTCAGATGTGAAAACTCAGGGCTCAACCCTGAGAGGCCATCTGATACTGCCATGACTAGAGTCCGGTAGAGGAGTGTGGAATTTCTGGTGTAGCGGTGAAATGCGCAGATATCAGAAGGAACACCAACGGCGAAGGCAGCACTCTGGGCCGGTACTGACGCTGAGGAGCGAAAGCGTGGGGAGCAAACAGG
>OTU1509
CAGGGAATATTGCACAATGGGCGAAAGCCTGATGCAGCGACACCGCGTGCGGGATGAAGGCCTTCGGGTTGTAAACCGCTTTCAGGAGGGACGAAAATGACGGTACCTCCAGAAGAAGGCCCGGCCAACTACGTGCCAGCAGCCGCGGTAATACGTAGGGGCCAAACGTTGTCCGGATTTATTGGGCGTAAAGGGCTCGTAGGCGGTTTGACAAGTCGGTCGTGAAAACCCGGGGCTCAACCCCGGGACGCCGGTCGAAACTGTCATGACTAGGGTCCGGTAGAGGTGAGTGGAATTCTCGGTGTAGCGGTGGAATGCGCAGATATCGAGAGGAACACCAGTAGCGAAGGCGGCTCACTGGGCCGGTACCGACGCTGAGGAGCGAAAGCATGGGGAGCAAACAGG
>OTU16
CAGGGAATCTTGCGCAATGGGCGAAAGCCTGACGCAGCAACGCCGCGTGGGGGATGAAGGCCTTCGGGTTGTAAACCCCTTTCAGGAGGGAAGAAATTGACGGTACCTCCAAAAGAAGCACCGGCCAACTACGTGCCAGCAGCCGCGGTAATACGTAGGGTGCGAGCGTTATCCGGAATCATTGGGCGTAAAGAGCTCGTAGGCGGTTCAGCAAGTCGGCTGTGAAATTCCGAGGCTCAACCTCGGAACTGCAGTCGATACTGCTGTGACTCGAGTCCGGTAGAGGAGAATGGAATTCCCGGTGTAGCGGTGAAATGCGCAGATATCGGGAGGAACACCAGTAGCGAAGGCGGTTCTCTGGGCCGGCACTGACGCTGAGGAGCGAAAGCGTGGGTAGCAAACAGG
>OTU17
TGGGGAATATTGGACAATGGGCGCAAGCCTGATCCAGCAATGCCGCGTGTGTGAAGAAGGCCTTAGGGTTGTAAAGCACTTTCAGTAGGGAAGAAATGCGTGTAGTTAATAGCTGCGCGTCTTGACGGTACCTACAGAAGAAGCACCGGCTAACTCCGTGCCAGCAGCCGCGGTAATACGGAGGGTGCAAGCGTTAATCGGAATTACTGGGCGTAAAGCGCGCGTAGGCGGCTATATAAGTCGGATGTGAAAGCCCTGGGCTCAACCTGGGAACTGCATTCGATACTGTATAGCTAGAGTTTGGTAGAGGGAAGTGGAATTCCACATGTAGCGGTGAAATGCGTAGATATGTGGAGGAACACCAGTGGCGAAGGCGACTTCCTGGACCAGAACTGACGCTGAGGTGCGAAAGCGTGGGTAGCAAACAGG
>OTU1702
CAGGGAATATTGCACAATGGGCGAAAGCCTGATGCAGCGACACCGCGTGCGGGATGACGGCCTTAGGGTTGTAAACCGCTTTCGGGAGGGAAGAAAATGACGGTACCTCCTAAAGAAGCTCCGGCCAACTACGTGCCAGCAGCCGCGGTAATACGTAGGGAGCAAACGTTGTCCGGATTTATTGGGCGTAAAGGGCTCGTAGGCGGTTCAACAAGTTGGTCGTGAAAGTCTGGGGCTCAACCCCAGGAAGCCGATCAAAACTATTGTGACTAGAGTTCGGTAGAGGTGAGTGGAATTCTCGGTGTAGCGGTGGAATGCGCAGATATCGAGAGGAACACCATTAGCGAAGGCGGCTCACTGGGCCGATACTGACGCTGAGGAGCGAAAGCGTGGGGAGCAAACAGG
>OTU177
TAGGGAATCTTGCACAATCGACGAAAGTCTGATGCAGCAACGCCGCGTGTGCGATGAAGGCCTTCGGGTTGTAAAGCACTTTTCTGAGGGAAGAGAAAGGACGGTACCTCAGGAATAAGTCTCGGCTAACTACGTGCCAGCAGCCGCGGTAATACGTAGGAGGCGAGCGTTATCCGGATTTATTGGGCGTAAAGCGCGTGCAGGTGGTTTGGTAAGTTGGGTATGAAATCTTCTGGCTTAACTAGGAGAGGTTGCTCAAAACTGCCAGACTAGAGGACGATAGAGGAAGGTGGAATTCCCGGTGTAGTAGTGAAATGCGTAGATATCGGGAGGAACACCAGTGGCGAAGGCGGCCTTCTGGGTCGTTCCTGACACTAAGACGCGAAAGCATGGGTAGCAAACGGG
>OTU18
TGGGGAATATTGGACAATGGGCGCAAGCCTGATCCAGCCATGCCGCGTGAGTGATGAAGGCCCTAGGGTTGTAAAGCTCTTTCAACGGTGAAGATAATGACGGTAACCGTAGAAGAAGCCCCGGCTAACTTCGTGCCAGCAGCCGCGGTAATACGAAGGGGGCTAGCGTTGTTCGGAATAACTGGGCGTAAAGCGCACGTAGGCGGAATGTTAAGTGAGGGGTGAAATCCCAGGGCTCAACCCTGGAACTGCCTTTCATACTGGCAATCTAGAGATCGAGAGAGGTGAGTGGAATTCCGAGTGTAGAGGTGAAATTCGTAGATATTCGGAGGAACACCAGTGGCGAAGGCGGCTCACTGGCTCGATACTGACGCTGAGGTGCGAAAGCGTGGGGAGCAAACAGG
>OTU19
CAGGGAATATTGCACAATGGGCGAAAGCCTGATGCAGCGACACCGCGTGCGGGATGAAGGCCTTCGGGTTGTAAACCGCTTTCAGGAGGGAAGAAAATGACGGTACCTCCAAAAGAAGGCCCGGCCAACTACGTGCCAGCAGCCGCGGTAATACGTAGGGGCCAAACGTTGTCCGGATTTATTGGGCGTAAAGGGCTCGTAGGCGGTTCAACAAGTCGGTCGTGAAAGCCCGGGGCTCAACTCCGGGACGCCGGTCGATACTGTTGTGACTAGAGTTCGGTAGAGGTGAGTGGAATTCTCAGTGTAGCGGTGGAATGCGCAGATATTGAGAGGAACACCATTAGCGAAGGCGGCTCACTGGGCCGATACTGACGCTGAGGAGCGAAAGCGTGGGGAGCAAACAGG
>OTU198
TGGGGAATATTGGACAATGGGCGCAAGCCTGATCCAGCCATGCCGCGTGAGTGAAGAAGGCCTTAGGGTTGTAAAACTCTTTCACCCGTGAAGATGATGACGGTAGCGGGAGAAGAAGCCCCGGCTAACTCCGTGCCAGCAGCCGCGGTAATACGGAGGGGGCGAGCGTTGTTCGGAATTACTGGGCGTAAAGGGCGCGTAGGCGGAGCAGCAAGTCAGAGGTGAAAGTCCTGGGCTCAACCTGGGGACTGCCTTTGAAACTGTTGTTCTAGAGACCGGGAGAGGATGGCGGAATTCCCAGTGTAGAGGTGAAATTCGTAGATATTGGGAAGAACACCAGTGGCGAAGGCGGCCATCTGGACCGGTACTGACGCTGAGGCGCGAAAGCGTGGGGAGCAAACAGG
>OTU2
TGGGGAATATTGCACAATGGGCGCAAGCCTGATGCAGCCATGCCGCGTGTATGAAGAAGGCCTTCGGGTTGTAAAGTACTTTCAGCGGGGAGGAAGGGAGTAAAGTTAATACCTTTGCTCATTGACGTTACCCGCAGAAGAAGCACCGGCTAACTCCGTGCCAGCAGCCGCGGTAATACGGAGGGTGCAAGCGTTAATCGGAATTACTGGGCGTAAAGCGCACGCAGGCGGTTTGTTAAGTCAGATGTGAAATCCCCGGGCTCAACCTGGGAACTGCATCTGATACTGGCAAGCTTGAGTCTCGTAGAGGGGGGTAGAATTCCAGGTGTAGCGGTGAAATGCGTAGAGATCTGGAGGAATACCGGTGGCGAAGGCGGCCCCCTGGACGAAGACTGACGCTCAGGTGCGAAAGCGTGGGGAGCAAACAGG
>OTU20
CAGGGAATATTGCACAATGGGCGAAAGCCTGATGCAGCGACACCGCGTGCGGGATGACGGCCTTAGGGTTGTAAACCGCTTTCAGGAGGGAAGAAAATGACGGTACCTCCAGAAGAAGCTCCGGCCAACTACGTGCCAGCAGCCGCGGTAATACGTAGGGAGCAAACGTTGTCCGGATTTATTGGGCGTAAAGGGCTCGTAGGCGGTTCAACAAGTTGGTCGTGAAAGCCCGGGGCTCAACCCCGGGAGGCCGATCAAAACTGTTGTGACTAGAGTTCGGTAGAGGTGAGTGGAATTCTCGGTGTAGCGGTGGAATGCGCAGATATCGAGAGGAACACCATTAGCGAAGGCGGCTCACTGGGCCGATACTGACGCTGAGGAGCGAAAGCGTGGGGAGCAAACAGG
>OTU206
TGGGGAATATTGGACAATGGGCGAAAGCCTGATCCAGCAATACCGCGTGAGGGATGAAGGTCTTCGGGTCGTAAACCTCTGTCAGTTGGAACGATGGGTCCTGTGGTTAATACCCACAGGACTTGACGGTACCTTCAAAGGAAGCCCCGGCTAACTCCGTGCCAGCAGCCGCGGTAATACGGAGGGGGCAAGCGTTGCTCGGAATTACTGGGCGTAAAGGGTCCGCAGGTGGCCACGTAAGTTAGATGTGAAATCTCAGGGCTTAACCCTGAAACCGCATCTAAAACTGCGTAGCTTGAGTACAGGAGAGGTTGGCGGAATTCCCGGTGTAGCGGTGAAATGCGTAGATATCGGGAGGAACACCAGTGGCGAAGGCGGCCAACTGGCCTGTTACTGACACTCAGGGACGAAAGCGTGGGGAGCAAACCGG
>OTU21
TGGGGAATATTGGACAATGGGCGAAAGCCTGATCCAGCAATGCCGCGTGTGTGAAGAAGGCCTTCGGGTTGTAAAGCACTTTCAGTAAGGAAGAAAAGCTAGATGTTAATACCATCGAGTCTTGACGTTACTTACAGAAGAAGCACCGGCTAACTCTGTGCCAGCAGCCGCGGTAATACAGAGGGTGCGAGCGTTAATCGGAATTACTGGGCGTAAAGGGCGCGTAGGTGGCTTGGTAAGTTGGATGTGAAAGCCCTGGGCTTAACCTGGGAATTGCATTTGATACTGCCTCGCTAGAGTATGGTAGAGGGAAGCGGAATTCCCGGTGTAGCGGTGAAATGCGTAGATATCGGGAGGAACATCAGTGGCGAAGGCGGCTTCCTGGATTAATACTGACACTGAGGCGCGAAAGCGTGGGGAGCAAACAGG
>OTU217
TAGGGAATATTGCACAATGGGCGAAAGCCTGATGCAGCAACGCCGCGTGCGCGAAGAAGGCCTTCGGGTTGTAAAGCGCTTTTCTGGAGGAAGAGGAAGGACGGTACTCCAGGAATAAGGATCGGCTAACTACGTGCCAGCAGCCGCGGTAACACGTAGGATCCGAGCGTTATCCGAATTTACTGGGCGTAAAGCGCGTGTAGGCGGCCGGGTAAGTTGGACGTGAAAGCTCCTGGCTCAACTAGGAGAGGTCGTTCAAAACTGCCTGGCTAGAGGGCGACAGAGGGAGGTGGAATTCCCGGTGTAGTGGTGAAATGCGTAGATATCGGGAGGAACACCAGTGGCGAAGGCGGCCTCCTGGGTCGCTCCTGACGCTCAGACGCGAAAGCTAGGGGAGCAAACGGG
>OTU22
TGGGGAATTTTCCGCAATGGGCGAAAGCCTGACGGAGCAATACCGCGTGAGGGAAGACGGCCTATGGGTTGTAAACCTCTTTTTTCAGGGAGGAATAAATGACGTGTACCTGAAGAATAAGCATCGGCTAACTCCGTGCCAGCAGCCGCGGTAAGACGGAGGATGCAAGTGTTATCCGGAATCACTGGGCGTAAAGCGTCTGTAGGTTGTTAGACAAGTCAACTGTTAAATCTTGGGGCTCAACTTCAAAATCGCAGTCGAAACTGTCTGACTAGAGTATAGTAGGGGTAAAGGGAATTTCCAGTGGAGCGGTGAAATGCGTAGATATTGGAAAGAACACCGATGGCGAAGGCACTTTACTGGGCTATTACTGACACTCAGAGACGAAAGCTAGGGTAGCAAATGGG
>OTU23
CAGGGAATCTTGCGCAATGGACGAAAGTCTGACGCAGCGACACCGCGTGGGGGATGAAGGCCTTCGGGTTGTAAACCCCTTTTAGGAGGGAAGAAATTGACGGTACCTCCAGAAAAAGGACCGGCCAACTACGTGCCAGCAGCCGCGGTAATACGTAGGGTCCGAGCGTTATCCGGAATCATTGGGCGTAAAGAGCTCGTAGGCGGTTCAGCAAGTCGGCTGTGAAAGTTCGAGGCTCAACCTCGAAATTGCAGTCGATACTGCTGTGACTTGAATTCGGTAGAGGAGAATGGAATTCCCGGTGTAGCGGTGAAATGCGCAGATATCGGGAGGAACACCAGTAGCGAAGGCGGTTCTCTGGGCCGATATTGACGCTGAGGAGCGAAAGCGTGGGGAGCAAACAGG
>OTU24
TGGGGAATATTGCACAATGGGCGCAAGCCTGATGCAGCGATGCCGCGTGCGGGATGAAGGCCCTAGGGTTGTAAACCGCTTTCAGTAGGGAAGAAAATGACGGTACCTACAGAAGAAGGTGCGGCCAACTACGTGCCAGCAGCCGCGGTGACACGTAGGCACCAAGCGTTGTCCGGATTTATTGGGCGTAAAGAGCTCGTAGGCGGTTCAGTTAGTCGGGTGTGAAAACTCTGGGCTCAACCCAGAGACGCCACCCGATACTGCTGTGACTAGAGTACGGTAGGGGAGTGGGGAATTCCTGGTGTAGCGGTGAAATGCGCAGATATCAGGAGGAACACCAGTGGCGAAGGCGCCACTCTGGGCCGTAACTGACGCTGAGGAGCGAAAGCATGGGTAGCAAACAGG
>OTU254
TGGGGAATATTGGACAATGGGGGCAACCCTGATCCAGCAATGCCGCGTGAGTGAAGAAGGCCTTAGGGTTGTAAAGCTCTTTCACCCGTGAAGATAATGACGGTAGCGGGAGAAGAAGCCCCGGCTAATTCCGTGCCAGCAGCCGCGGTAATACGGAAGGGGCTAGCGTTGTTCGGAATTACTGGGCGTAAAGAGCGCGTAGGCGGCTCTTCAAGTTAGGCGTGAAAGGCCTGGGCTCAACCCGGGAACTGCGTTTAAGACTGGAGAGCTTGAGTCCGGGAGAGGGTGGTGGAATTCCCAGTGTAGAGGTGAAATTCGTAGATATTGGGAGGAACACCAGTGGCGAAGGCGGCCACCTGGCCCGGAACTGACGCTGAGGCGCGAAAGCGTGGGGAGCAAACAGG
>OTU26
TGAGGAATATTGCGCAATGGGGGAAACCCTGACGCAGCGACGCCGCGTGGGTGAGGAAGGCTTTCGGGTCGTAAAGCCCTGTCAGAAGGGAAGAAATGTGTATAGGTTAATATCTTATGCATTTGACGGTACCTTCAAAGGAAGCACCGGCTAACTCCGTGCCAGCAGCCGCGGTAATACGGAGGGTGCAAACGTTGTTCGGAATCACTGGGCGTAAAGGGCGCGCAGGCGGTTTGATTAGTCAGATGTGAAAGCCCACGGCTTAACCGTGGAAGTGCATTTGAAACTGTCAGACTTGAGTACCAGAGGGGGTAGTGGAATTCCCGGTGTAGAGGTGAAATTCGTAGATATCGGGAGGAATACCGGTGGCGAAGGCGACTACCTGGCTGGATACTGACGCTGAGGCGCGAAAGCGTGGGGAGCAAACAGG
>OTU27
TGGGGAATCTTGCGCAATGGGCGAAAGCCTGACGCAGCAACGCCGCGTGGGGGAGGAAGGCTTTCGGGTCGTAAACCCCTTTCAGCAGGAACGAAAATGACGGTACCTGCAGAAGAAGCCCCGGCCAACTACGTGCCAGCAGCCGCGGTAACACGTAGGGGGCAAGCGTTGTCCGGATTTACTGGGCGTAAAGAGCTCGTAGGCGGCTCGGTAAGTTGGGTGTGAAAACTCCAGGCTCAACCTGGAGAGGCCACTCAATACTGCCGTGGCTAGAGTTCGGTAGAGGATCGTGGAATTTCTGGTGTAGCGGTGAAATGCGCAGATATCAGAAGGAACACCAACGGCGAAGGCAGCGATCTGGGCCGATACTGACGCTGAGGAGCGAAAGCATGGGGAGCAAACAGG
>OTU28
CAGGGAATATTGCACAATGGGCGAAAGCCTGATGCAGCGACACCGCGTGCGGGATGAAGGCCTTCGGGTTGTAAACCGCTTTCAGGAGGGAAGAAAATGACGGTACCTCCAGAAGAAGGCCCGGCCAACTACGTGCCAGCAGCCGCGGTAATACGTAGGGGCCAAACGTTATCCGGATTTATTGGGCGTAAAGGGCTCGTAGGCGGTTCAACAAGTCGGCCGTGAAAACTCGGGGCTCAACCCCGAGACGCCGGTCGAAACTGTTGTGACTAGGGTCCGGTAGAGGTGAGTGGAATTCTCGGTGTAGCGGTGGAATGCGCAGATATCGAGAGGAACACCAGTTGCGAAGGCGGCTCACTGGACCGGTACCGACGCTAAGGAGCGAAAGCGTGGGGAGCAAACAGG
>OTU29
TGGGGAATCTTGCACAATGGGCGAAAGCCTGATGCAGCGACGCCGCGTGGGGGATGAAGGCCTTAGGGTCGTAAACCCCTTTCAGTAGGGAAGAAATTGACGGTACCTACAGAAGAAGCCCCGGCCAACTACGTGCCAGCAGCCGCGGTAAGACGTAGGGGGCGAGCGTTGTCCGGATTTATTGGGCGTAAAGGGCTCGTAGGTGGTTGCGTAAGTCGGATGTGAAAACTCCAGGCTCAACTTGGAGACGCCATCCGATACTGCGCTGACTTGAGTCCGGTAGAGGAGTGTGGAATTTCTAGTGTAGCGGTGAAATGCGCAGATATTAGAAGGAACACCTATTGCGAAGGCAGCACTCTGGGCCGGTACTGACACTGAGGAGCGAAAGCATGGGTAGCAAACAGG
>OTU3
TGGGGAATATTGCACAATGGAGGAAACTCTGATGCAGCAACACCGCGTGGAGGATGACACATTTCGGTGCGTAAACTCCTTTTATATGGGAAGATAATGACGGTACCATATGAATAAGCACCGGCTAACTCCGTGCCAGCAGCCGCGGTAATACGGAGGGTGCAAGCGTTACTCGGAATCACTGGGCGTAAAGCGCGCGCAGGCGGCCTATTAAGTTGGATGTGAAAGCCTACGGCTCAACCGTAGAACTGCATCCAAAACTATTAGGCTAGAGTGTGGGAGAGGAAGATGGAATTAGTTGTGTAGGGGTAAAATCCGTAGAGATAACTAGGAATACCAAAAGCGAAGGCAATCTTCTGGAACATTACTGACGCTGAGGCGCGAAAGCGTGGGGAGCAAACAGG
>OTU30
TGGGGAATCTTAGACAATGGGCGAAAGCCTGATCTAGCGATGCCGCGTGAGTGAAGAAGGCCCTAGGGTCGTAAAGCTCTTTCGCCAGGGATGATAATGACAGTACCTGGTAAAGAAGTCCCGGCTAACTCCGTGCCAGCAGCCGCGGTAATACGGAGGGGACTAGCGTTGTTCGGAATTACTGGGCGTAAAGCGCACGTAGGCGGATCAGAAAGTAAGAGGTGAAATCCCAGGGCTCAACCCTGGAACTGCCTTTTAAACTCCTGGTCTTGAGTTCGAGAGAGGTGAGTGGAATTCCAAGTGTAGAGGTGAAATTCGTAGATATTTGGAGGAACACCAGTGGCGAAGGCGGCTCACTGGCTCGATACTGACGCTGAGGTGCGAAAGCGTGGGGAGCAAACAGG
>OTU31
TGGGGAATATTGGACAATGGGCGCAAGCCTGATCCAGCCATGCCGCGTGAGTGAAGAAGGCCTTAGGGTTGTAAAGCTCTTTCACCTGCGAAGATGATGACGGTAGCAGGAGAAGAAGCCCCGGCTAACTCCGTGCCAGCAGCCGCGGTAATACGGAGGGGGCTAGCGTTGTTCGGATTTACTGGGCGTAAAGGGCGCGTAGGCGGTATGTCATGTCAGGGGTGAAAGGCCTGGGCTCAACCCAGGAACTGCCTTTGAAACTGGCAAACTAGAGTCCGATAGAGGATGGCGGAATTCCCAGTGTAGAGGTGAAATTCGTAGATATTGGGAAGAACACCAGTGGCGAAGGCGGCCATCTGGATCGGCACTGACGCTGAGGCGCGAAAGCGTGGGGAGCAAACAGG
>OTU32
TGGGGAATCTTAGACAATGGGCGCAAGCCTGATCTAGCCATGCCGCGTGTGTGATGAAGGCCTTAGGGTCGTAAAGCACTTTCGCCAGAGATGATAATGACAGTATCTGGTAAAGAAACCCCGGCTAACTCCGTGCCAGCAGCCGCGGTAATACGGAGGGGGTTAGCGTTGTTCGGAATTACTGGGCGTAAAGCGTACGTAGGCGGATCAGAAAGTATGGGGTGAAATCCCAGGGCTCAACCCTGGAACTGCCTCATAAACTCCTGGTCTAGAGTTCGAGAGAGGTGAGTGGAATTCCGAGTGTAGAGGTGAAATTCGTAGATATTCGGAGGAACACCAGTGGCGAAGGCGGCTCACTGGCTCGATACTGACGCTGAGGTACGAAAGTGTGGGGAGCAAACAGG
>OTU33
CAGGGAATATTGCACAATGGGCGAAAGCCTGATGCAGCGACACCGCGTGCGGGATGAATGCCTTCGGGTTGTAAACCGCTTTCAGGAGGGAAGAAAATGACGGTACCTCCAGAAGAAGCTCCGGCCAACTACGTGCCAGCAGCCGCGGTAATACGTAGGGAGCAAACGTTGTCCGGATTTATTGGGCGTAAAGGGCTCGTAGGCGGTTCAACAAGTCGGTCGTGAAAGCCCGGGGCTCAACCCCGGGATGCCGGTCGAAACTGTTGTGACTTGAGTTCGGTAGAGGTGAGTGGAATTCTCGGTGTAGCGGTGGAATGCGCAGATATCGAGAGGAACACCATTAGCGAAGGCGGCTCACTGGGCCGATACTGACGCTGAGGAGCGAAAGCGTGGGGAGCAAACAGG
>OTU34
TGGGGAATATTGCACAATGGAGGAAACTCTGATGCAGCCATGCCGCGTGTGTGAAGAAGGCTTTCGGGTTGTAAAGCACTTTCAGCGAGGAGGAAAGGGTGTTAGTTAATAACTGACATCTGTGACGTTACTCGCAGAAGAAGCACCGGCTAACTCCGTGCCAGCAGCCGCGGTAATACGGAGGGTGCGAGCGTTAATCGGAATTACTGGGCGTAAAGCGCGCGTAGGTGGTTAATTAAGTCAGATGTGAAAGCCCAGGGCTCAACCTTGGAACTGCATTTGAAACTGGTTAACTAGAGTTTTGTAGAGGGTGGTAGAATTTCAGGTGTAGCGGTGAAATGCGTAGAGATCTGAAGGAATACCAGTGGCGAAGGCGGCCACCTGGACAAAGACTGACACTGAGGCGCGAAGGCGTGGGGAGCAAACGGG
>OTU35
TGGGGAATATTGGACAATGGGCGCAAGCCTGATCCAGCCATGCCGCGTGAGTGACGAAGGCCTTAGGGTTGTAAAGCTCTTTTGGCGGGGACGATAATGACGGTACCCGCAGAATAAGCTCCGGCTAACTTCGTGCCAGCAGCCGCGGTAATACGAAGGGAGCTAGCGTTGTTCGGAATTACTGGGCGTAAAGCGCACGTAGGCGGATTTGTTAGTCAGGGGTGAAATCCCGGGGCCCAACCTCGGAACTGCCTTTGATACTGCAAGTCTGGAGTCCGGAAGAGGTGGGTGGAATTCCTAGTGTAGAGGTGAAATTCGTAGATATTAGGAAGAACACCGGTGGCGAAGGCGGCCCACTGGTCCGGTACTGACGCTGAGGTGCGAAAGCGTGGGGAGCAAACAGG
>OTU36
TAGGGAATATTGCACAATGGGCGAAAGCCTGATGCAGCAACGCCGCGTGCGCGAAGAAGGCCTTCGGGTTGTAAAGCGCTTTTCGGGGAGAAGAGAAAGGACGGTATCCCCGGAATAAGGATCGGCTAACTACGTGCCAGCAGCCGCGGTAAAACGTAGGATCCGAGCGTTATCCGAATTCACTGGGCGTAAAGCGCGTGTAGGCGGTTCGGTAAGTTGGATGTGAAAGCTCCCGGCTCAACTGGGAGAGGACGTTCAAAACTGTTGGACTAGAGGGCGGAAGAGGGAGGTGGAATTCCCGGTGTAGTGGTGAAATGCGTAGATATCGGGAGGAACACCAGTGGCGAAGGCGGCCTCCTGGGCCGCACCTGACGCTCAGACGCGAAAGCTAGGGTAGCAAACGGG
>OTU37
TGGGGAATCTTGGACAATGGGCGCAAGCCTGATCCAGCCATGCCGCGTGTGTGATGAAGGCCTTAGGGTCGTAAAGCACTTTCGCTAGAGATGATAATGACAGTATCTAGTAAAGAAGTCCCGGCTAACTCCGTGCCAGCAGCCGCGGTAATACGGAGGGGACTAGCGTTGTTCGGAATTACTGGGCGTAAAGCGTACGTAGGCGGATCAGAAAGTATGGGGTGAAATCCCAGGGCTCAACCCTGGAACTGCCTCATAAACTCCTGGTCTTGAGTTCGAGAGAGGTGAGTGGAATTCCGAGTGTAGAGGTGAAATTCGTAGATATTCGGAGGAACACCAGTGGCGAAGGCGGCTCACTGGCTCGATACTGACGCTGAGGTACGAAAGTGTGGGGAGCAAACAGG
>OTU38
TGGGGAATATTGGACAATGGGCGCAAGCCTGATCCAGCAATGCCGCGTGTGTGAAGAAGGCCTGCGGGTTGTAAAGCACTTTCAGTGGGGAGGAAAAGCTCAAGATTAATACTCTTGAGTCTTGACGTTATCCACAGAAGAAGCACCGGCTAACTCTGTGCCAGCAGCCGCGGTAATACAGAGGGTGCAAGCGTTAATCGGAATTACTGGGCGTAAAGCGCGCGTAGGCGGTTTGTTAAGTCGGATGTGAAAGCCCCGGGCTCAACCTGGGAACTGCATTCGATACTGGCAGGCTAGAGTATGGTAGAGGGAAGTGGAATTCCGGGTGTAGCGGTGAAATGCGTAGATATCCGGAGGAACATCAGTGGCGAAGGCGGCTTCCTGGACCAATACTGACGCTGAGGTGCGAAAGCGTGGGGAGCAAACAGG
>OTU39
CAGGGAATATTGCACAATGGGCGAAAGCCTGATGCAGCGACGCCGCGTGCGGGATGAAGGCCTTCGGGTTGTAAACCGCTTTCAGGAGGGAAGAAAATGACGGTACCTCCAGAAGAAGGCCCGGCCAACTACGTGCCAGCAGCCGCGGTAATACGTAGGGGCCAAACGTTGTCCGGATTTATTGGGCGTAAAGAGCTCGTAGGCGGCTTGACAAGTCGGACGTGAAAACCCGGGGCTCAACCCCGGGACGCCGTTCGAAACTGTCATAGCTAGGGTCCGGTAGAGGTGAGTGGAATTCTAGGTGTAGCGGTGAAATGCGCAGATATCTAGAGGAACACCAGTAGCGAAGGCGGCTCACTGGGCCGGTACCGACGCTGAGGAGCGAAAGCATGGGGAGCAAACAGG
>OTU4
TGGGGAATATTGCACAATGGAGGAAACTCTGATGCAGCAACGCCGCGTGGAGGATGACGCATTTCGGTGTGTAAACTCCTTTTATATGGGAAGATAATGACGGTACCATATGAATAAGCACCGGCTAACTCCGTGCCAGCAGCCGCGGTAATACGGAGGGTGCAAGCGTTACTCGGAATCACTGGGCGTAAAGCGCGCGCAGGCGGCCTTTTAAGTTGGATGTGAAAGCCTATGGCTCAACCATAGAACTGCATCCAAAACTATCAGGCTAGAGTGTGGGAGAGGAAGATGGAATTAGTTGTGTAGGGGTAAAATCCGTAGAGATAACTAGGAATACCAAAAGCGAAGGCAATCTTCTGGAACATTACTGACGCTGAGGCGCGAAAGCGTGGGGAGCAAACAGG
>OTU40
TGGGGAATCTTAGACAATGGGCGCAAGCCTGATCTAGCCATGCCGCGTGAGTGATGAAGGCCTTAGGGTCGTAAAGCTCTTTCGCCAGGGATGATAATGACAGTACCTGGTAAAGAAACCCCGGCTAACTCCGTGCCAGCAGCCGCGGTAATACGGAGGGGGTTAGCGTTGTTCGGAATTACTGGGCGTAAAGCGCACGTAGGCGGATTAGAAAGTATGGGGTGAAATCCCAGGGCTCAACCCTGGAACTGCCTCATAAACTCCTAGTCTAGAGTTCGAGAGAGGTGAGTGGAATTCCGAGTGTAGAGGTGAAATTCGTAGATATTCGGAGGAACACCAGTGGCGAAGGCGGCTCACTGGCTCGATACTGACGCTGAGGTGCGAAAGTGTGGGGAGCAAACAGG
>OTU4192
CAGGGAATATTGCACAATGGGCGAAAGCCTGATGCAGCGACACCGCGTGCGGGATGACGGCCTTAGGGTTGTAAACCGCTTTCAGGAGGGAAGAAAATGACGGTACCTCCAGAAGAAGCTCCGGCCAACTACGTGCCAGCAGCCGCGGTAATACGTAGGGAGCAAACGTTGTCCGGATTTATTGGGCGTAAAGGGCTCGTAGGCGGTTCAACAAGTCGATCGTGAAAGCCCGGGGCTCAACCCCGGGACGCCGGTCGAAACTGTTGTGACTAGAGTTCGGTAGAGGTGAGTGGAATTCTCGGTGTAGCGGTGGAATGCGCAGATATCGAGAGGAACACCAGTAGCGAAGGCGGCTCACTGGGCCGATACTGACGCTGAGGAGCGAAAGCGTGGGGAGCAAACAGG
>OTU42
TGGGGAATCTTAGACAATGGGGGAAACCCTGATCTAGCCATGCCGCGTGTGTGATGAAGGCCTTAGGGTCGTAAAGCACTTTCGCCTGTGAAGATAATGACGGTAGCAGGTAAAGAAACCCCGGCTAACTCCGTGCCAGCAGCCGCGGTAATACGGAGGGGGTTAGCGTTGTTCGGAATTACTGGGCGTAAAGCGCGCGTAGGCGGATTAGTAAGTTAGGGGTGAAATCCCGGGGCTCAACCCCGGAACTGCCTCTAATACTGCTAGTCTTGAGTTCGAGAGAGGTGAGTGGAATTCCGAGTGTAGAGGTGAAATTCGTAGATATTCGGAGGAACACCAGTGGCGAAGGCGGCTCACTGGCTCGATACTGACGCTGAGGTGCGAAAGCGTGGGGAGCAAACAGG
>OTU43
TGGGGAATATTGGACAATGGGCGCAAGCCTGATCCAGCCATGCCGCGTGAGTGACGAAGGCCCTAGGGTTGTAAAGCTCTTTTGGCGGGGACGATAATGACGGTACCCGCAGAATAAGCTCCGGCTAACTTCGTGCCAGCAGCCGCGGTAATACGAAGGGAGCTAGCGTTGTTCGGAATCACTGGGCGTAAAGCGCACGTAGGCGGATTGTTTAGTCGGGGGTGAAATCCCGGGGCTCAACCCCGGAACTGCCTCCGATACTGGCAATCTGGAGTCCGGAAGAGGTGGGTGGAATTCCTAGTGTAGAGGTGAAATTCTTAGATATTAGGAAGAACACCGGTGGCGAAGGCGGCCCACTGGTCCGGTACTGACGCTGAGGTGCGAAAGCGTGGGGAGCAAACAGG
>OTU44
CAGGGAATATTGCACAATGGGCGAAAGCCTGATGCAGCGACGCCGCGTGCGGGATGAAGGCCTTCGGGTTGTAAACCGCTTTCAGGAGGGACGAAAATGACGGTACCTCCAGAAGAAGCCCCGGCCAACTACGTGCCAGCAGCCGCGGTAACACGTAGGGGGCGAACGTTGTCCGGATTTATTGGGCGTAAAGGGCTCGTAGGCGGTTTAGTAAGTCGGTCGTGAAAGCCCGGGGCTCAACCCCGGGACGCCGGTCGAAACTGCTATGACTAGGGTCCGGTAGAGGTGAGTGGAATTCTCGGTGTAGCGGTGAAATGCGCAGATATCGAGAGGAACACCAGTAGCGAAGGCGGCTCACTGGGCCGGTACCGACGCTGAGGAGCGAAAGCGTGGGGAGCAAACAGG
>OTU45
TGGGGAATATTGGACAATGGGGGCAACCCTGATCCAGCCATGCCGCGTGTGTGAAGAAGGCTTTCGGGTTGTAAAGCACTTTCAGTGAGGAGGAAATGGTGACGGCTAATACCCGTTACAATTGACGTTACTCACAGAAGAAGCACCGGCTAACTCCGTGCCAGCAGCCGCGGTAATACGGAGGGTGCAAGCGTTAATCGGAATTACTGGGCGTAAAGCGCGCGTAGGCGGCTAAATCAGTCGGGTGTGAAAGCCCTGGGCTCAACCTGGGAACTGCATTCGATACTGTTTAGCTAGAGTATGGGAGAGGGTAGTGGAATTCCACGTGTAGCGGTGAAATGCGTAGATATGTGGAGGAACACCCGTGGCGAAGGCGACTGCCTGGCCCAATACTGACGCTGAGGTGCGAAAGCGTGGGTAGCGAACAGG
>OTU46
TGGGGAATATTGCACAATGGGCGAAAGCCTGATGCAGCGACGCCGCGTGCGGGAAGAAGGCCCTAGGGTTGTAAACCGCTTTCAGTAGGGAAGAAAATGACGGTACCTACAGAAGAAGGTGCGGCCAACTACGTGCCAGCAGCCGCGGTGACACGTAGGCACCAAGCGTTATCCGGATTTATTGGGCGTAAAGAGCTCGTAGGCGGCTCGGTAAGTCGGGTGTGAAAACTCTGGGCTCAACCCAGAGAGGCCACCCGATACTGCCGTGGCTAGAGTACGGTAGGGGAGCGGGGAATTCCTGGTGTAGCGGTGAAATGCGCAGATATCAGGAGGAACACCAGCGGCGAAGGCGCCGCTCTGGGCCGTTACTGACGCTGAGGAGCGAAAGCATGGGTAGCAAACAGG
>OTU47
TGGGGAATATTGGACAATGGGCGCAAGCCTGATCCAGCCATGCCGCGTGTGTGAAGAAGGCTTTCGGGTTGTAAAGCACTTTAAGTTGGGAGGAAGGTCTAACGGTTAATATCCGTTGGAATTGACGTTACCAGCAGAATAAGCACCGGCTAATTCCGTGCCAGCAGCCGCGGTAATACGGAAGGTGCGAGCGTTAATCGGAATTACTGGGCGTAAAGCGCACGTAGGCGGTTTGTTAAGTCGGATGTGAAATCCCCGGGCTCAACCTGGGAACTGCATACGATACTGGCAGACTAGAATACAGTAGAGGGAGGTGGAATTTCAGGTGTAGCGGTGAAATGCGTAGAGATCTGAAGGAACACCAGTGGCGAAGGCGGCCTCCTGGACTGATATTGACGCTGAGGTGCGAAAGCGTGGGGAGCAAACAGG
>OTU48
TAGGGAATATTGCACAATGGGCGAAAGCCTGATGCAGCAACGCCGCGTGCGCGATGAAGGCCTTCGGGTTGTAAAGCGCTTTTCTGGGGGAAGAGTAAGGACGGTACCCCAGGAATAAGTCTCGGCTAACTACGTGCCAGCAGCCGCGGTAAAACGTAGGAGGCAAGCGTTATCCGGATTTACTGGGCGTAAAGCGTGTGTAGGCGGTATGGTAAGTCGGACGTGAAAGCTCCTGGCTCAACTGGGAGAGGCCGTTCGAAACTTCCAAACTTGAGGGCAGTAGAGGGAGGTGGAATTCCGGGTGTAGCGGTGAAATGCGTAGATATCCGGAGGAACACCAGTGGCGAAGGCGGCCTCCTGGACTGTCCCTGACGCTCAGACACGAAAGCTAGGGGAGCAAACGGG
>OTU4809
TGGGGAATATTGCACAATGGGCGAAAGCCTGATGCAGCGACACCGCGTGCGGGATGACGGCCTTAGGGTTGTAAACCGCTTTCAGGAGGGAAGAAAATGACGGTACCTCCAGAAGAAGCTCCGGCCAACTACGTGCCAGCAGCCGCGGTAATACGTAGGGAGCAAACGTTGTCCGGATTTATTGGGCGTAAAGGGCTCGTAGGCGGTTCAACAAGTCGGTCGTGAAAGCCCGGGGCTCAACCCCGGGATGCCGGTCGAAACTGTTGTGACTAGAGTTCGGTAGAGGTGAGTGGAATTCTCGGTGTAGCGGTGGAATGCGCAGATATCGAGAGGAACACCATTAGCGAAGGCGGCTCACTGGGCCGATACTGACGCTGAGGAGCGAAAGCGTGGGGAGCAAACAGG
>OTU5
TGGGGAATATTGCACAATGGAGGAAACTCTGATGCAGCAACGCCGCGTGGAGGATGACGCATTTCGGTGTGTAAACTCCTTTTATATGGGAAGATAATGACGGTACCATATGAATAAGCACCGGCTAACTCCGTGCCAGCAGCCGCGGTAATACGGAGGGTGCAAGCGTTACTCGGAATCACTGGGCGTAAAGCGCGCGCAGGCGGCTATTTAAGTTGGATGTGAAAGCCTACGGCTCAACCGTAGAACTGCATCCAAAACTATTTAGCTAGAGTGTGGGAGAGGAAGATGGAATTAGTTGTGTAGGGGTAAAATCCGTAGAGATAACTAGGAATACCAAAAGCGAAGGCAATCTTCTGGAACACTACTGACGCTGAGGCGCGAAAGCGTGGGGAGCAAACAGG
>OTU50
TGGGGAATATTGCGCAATGGAGGAAACTCTGACGCAGCCATGCCGCGTGAGTGAAGAAGGCCTTAGGGTTGTAAAACTCTTTCGCTAGGGAAGATAATGACGGTACCTAGTAAAGAAGCCCCGGCCAACTCCGTGCCAGCAGCCGCGGTAATACGGAGGGGGCTAGCGTTGTTCGGATTTACTGGGCGTAAAGCGCGCGTAGGCGGGCTGGTCAGTTGGGGGTGAAATCCCGAGGCTCAACCTCGGAACTGCCCTCAATACTACCAGTCTTGAGTTCGAGAGAGGTAAGTGGAATTCCTAGTGTAGAGGTGAAATTCGTAGATATTAGGAAGAACACCAGTGGCGAAGGCGGCTTACTGGCTCGATACTGACGCTGAGGCGCGAAAGCGTGGGGAGCAAACAGG
>OTU51
CAGGGAATATTGCACAATGGGCGAAAGCCTGATGCAGCGACACCGCGTGCGGGATGAAGGCCTTCGGGTTGTAAACCGCTTTCAGGAGGGACGAAAATGACGGTACCTCCAGAAGAAGGCCCGGCCAACTACGTGCCAGCAGCCGCGGTAATACGTAGGGGCCAAACGTTATCCGGATTTATTGGGCGTAAAGGGCTCGTAGGCGGTTCAACAAGTCGACCGTGAAAGCTCGGGGCTCAACCCCGAGACGCCGGTCGAAACTGTTGTGACTAGGGTCCGGTAGAGGTGAGTGGAATTCTCGGTGTAGCGGTGGAATGCGCAGATATCGAGAGGAACACCAGTTGCGAAGGCGGCTCACTGGGCCGGTACCGACGCTAATGAGCGAAAGCGTGGGGAGCAAACAGG
>OTU52
TGAGGAATATTGGGCAATGGGCGAAAGCCTGACCCAGCCACGCCGCGTGTGTGATGAAGGCCTTCGGGTCGTAAAGCACTGTGGGGAGAGACGAACATGCGCAGGAGGAAATGCCTGCGTACTGACGGTACCTCCTTAGCAAGCACCGGCTAACTCTGTGCCAGCAGCCGCGGTAATACAGAGGGTGCGAACGTTGCTCGGATTTACTGGGCGTAAAGCGCGTGTAGGCGGACTCGCAAGTCGGTTGTGAAATCCCTGGGCTTAACCTAGGAACTGCATCCGAAACTGCTTGTCTTGAGTAATGGAGAGGGTGGCGGAATTCCCGGTGTAGAGGTGAAATTCGTAGATATCGGGAGGAACATCAGTGGCGAAGGCGGCCACCTGGACATTTACTGACGCTGAGACGCGAAAGCGTGGGGAGCAAACAGG
>OTU5292
TGGGGAATATTGCACAATGGAGGAAACTCTGATGCAGCAACGCCGCGTGGAGGATGACACATTTCGGTGCGTAAACTCCTTTTATATGGGAAGATAATGACGGTACCATATGAATAAGCACCGGCTAACTCCGTGCCAGCAGCCGCGGTAATACGGAAAATGCAAGCGTTACTCGGAATCACTGGGCGTAAAGCGCGCGCAGGCGGCTATTTAAGTTGGATGTGAAAGCCTACGGCTCAACCGTAGAACTGCATCCAAAACTATTTAGCTAGAGTGTGGGAGAGGAAGATGGAATTAGTTGTGTAGGGGTAAAATCCGTAGAGATAACTAGGAATACCAAAAGCGAAGGCAATCTTCTGGAACACTACTGACGCTGAGGCGCGAAGGCGTGGGGAGCAAACAGG
>OTU53
TGAGGAATTTTGCGCAATGGGGGAAACCCTGACGCAGCAACGCCGCGTGGGTGAAGAAGGCTTTCGGGTCGTAAAGCCCTGTCAGGTGGGAAGAACCGTTTCGATACTAATAATGTCGAAGCCTGACGGTACCACCAGAGGAAGCACCGGCCAACTCCGTGCCAGCAGCCGCGGTAATACGGAGGGTGCAAGCGTTGTTCGGAATTATTGGGCGTAAAGAGCGTGTAGGCGGTTCGGTAAGTCAGATGTGAAAGCCCTGGGCTCAACCCAGGAAGTGCATTTGAAACTACCAGACTTGAGTACGGGAGAGGAGGGGGGAATTCCCGGTGTAGAGGTGAAATTCGTAGATATCGGGAGGAATACCAGTGGCGAAGGCGCCCCTCTGGACCGATACTGACGCTGAGACGCGAAAGCGTGGGGAGCAAACAGG
>OTU5569
CAGGGAATATTGCACAATGGGCGAAAGCCTGATGCAGCGACACCGCATGCGGGATGAAGGCCTTCGGGTTGTAAACCGCTTTCAGGAGGGACGAAAATGACGGTACCTCCAGAAGAAGGCCCGGCCAACTACGTGCCAGCAGCCGCGGTAATACGTAGGGGCCAAACGTTGTCCGGATTTATTGGGCGTAAAGGGCTCGTAGGCGGTTCAGCAAGTCGGTCGTGAAAGCCCGGGGCTCAACCCCGGGACGCCGGTCGAAACTGTTGTGACTAGGGTCCGGTAGAGGTGAGTGGAATTCTCGGTGTAGCGGTGGAATGCGCAGATATCGAGAGGAACACCGGTAGCGAAGGCGGCTCACTGGGCCGGTACCGACGCTGAGGAGCGAAAGCATGGGGAGCAAACAGG
>OTU56
TGGGGAATATTGGACAATGGGCGAAAGCCTGATCCAGCCATGCCGCGTGAGTGATGAAGGCCCTAGGGTTGTAAAACTCTTTCACCGGTGAAGATAATGACGGTAGCCGGAGAAGAAGCCCCGGCTAACTCCGTGCCAGCAGCCGCGGTAATACGGAGGGGGCTAGCGTTGTTCGGAATTACTGGGCGTAAAGCGCGCGTAGGCGGACTGGTCAGTTGGGGGTGAAATCCCAAGGCTTAACCTTGGAACTGCCTTCAAAACTGCCAGTCTTGAGTCCGGGAGAGGTGAGTGGAATTCCTAGTGTAGAGGTGAAATTCGTAGATATTAGGAAGAACACCAGTGGCGAAGGCGGCTCACTGGCCCGGTACTGACGCTGAGGTGCGAAAGCGTGGGGAGCAAACAGG
>OTU58
TGGGGAATATTGGACAATGGGCGCAAGCCTGATCCAGCCATGCCGCGTGGGTGAAGAAGGCCTTAGGGTTGTAAACCCCTTTCAGCGGGGAAGATAATGACGGTACCCGCAGAAGAAGCCCCGGCTAACTCCGTGCCAGCAGCCGCGGTAATACGGAGGGGGCTAGCGTTGTTCGGAATTACTGGGCGTAAAGCGCGCGTAGGCGGACCTGTAAGTCGGGGGTGAAAGCCCGAGGCTCAACCTCGGAACTGCCTCCGATACTACAGGTCTTGAGTCCGAGAGAGGTGAGTGGAATTCCTAGTGTAGAGGTGAAATTCGTAGATATTAGGAAGAACACCAGTGGCGAAGGCGGCTCACTGGCTCGGTACTGACGCTGAGGTGCGAAAGCGTGGGGAGCAAACAGG
>OTU59
CAGGGAATATTGCACAATGGGCGAAAGCCTGATGCAGCGACACCGCGTGCGGGATGAAGGCCTTCGGGTTGTAAACCGCTTTCAGGAGGGACGAAAATGACGGTACCTCCAGAAGAAGGCCCGGCCAACTACGTGCCAGCAGCCGCGGTAACACGTAGGGGCCAAACGTTGTCCGGATTTATTGGGCGTAAAGGGCTCGTAGGCGGTTCAACAAGTCGGTCGTGAAAACCCGGGGCTCAACCCCGGGACGCCGGTCGAAACTGTTGTGACTAGGGTCCGGTAGAGGTGAGTGGAATTCTCGGTGTAGCGGTGGAATGCGCAGATATCGAGAGGAACACCAGTTGCGAAGGCTGCTCACTGGGCCGGTACCGACGCTAAGGAGCGAAAGCATGGGGAGCAAACAGG
>OTU6
TGGGGAATCTTGGACAATGGGCGCAAGCCTGATCCAGCGACGCCGCGTGGGTGAAGAAGGCCTTCGGGTTGTAAAGCCCTTTCACCGGGGACGATGATGACGGTACCCGGAGAAGAAGCACCGGCTAACTCCGTGCCAGCAGCCGCGGTAAGACGGAGGGTGCTAGCGTTGTTCGGAATCACTGGGCGTAAAGGGCGCGTAGGCGGCCTTGGCAGTCAGGCGTGAAAGCCCGGAGCTCAACTCCGGAATTGCGCTTGATACTCCAAGGCTGGAGGCCGAAAGAGGAGGGTGGAATACCCAGTGTAGAGGTGAAATTCGTAGATATTGGGTGGAACACCGGTGGCGAAAGCGGCTCTCTGGTTCGGACCTGACGCTGAGGCGCGAAAGCGTGGGGAGCAAACAGG
>OTU60
TAAGGAATCTTGCACAATGGGCGAAAGCCTGATGCAGCAACGCCGCGTGCGGGAAGACGGCCCTAGGGTTGTAAACCGCTTTCAGCAGGGAAGAAAATGACGGTACCTGCAGAAGAAGGTGCGGCCAACTACGTGCCAGCAGCCGCGGTGACACGTAGGCACCAAGCGTTATCCGGATTTATTGGGCGTAAAGAGCTCGTAGGCGGTTCGGTAAGTCGGGTGTGAAAACTCTGGGCTCAACCCAGAGAGGCCACTCGATACTGCTGTGACTAGAGTGCGGTAGGGGAGCGGGGAATTTCTGGTGTAGCGGTGAAATGCGCAGATATCAGAAGGAACACCAGTGGCGAAGGCGCCGCTCTGGGCCGTAACTGACGCTGAGGAGCGAAAGCATGGGTAGCAAACAGG
>OTU61
TGAGGAATTTTGCGCAATGGGGGAAACCCTGACGCAGCAACGCCGCGTGAGTGATGAAGGCTTTCGGGTCGTAAAGCTCTGTCAAGTGGGAAGAAACCATATGGTGTTAATATCGCCGTATGCTGACGGTACCACTGAAGGAAGCACCGGCTAACTCCGTGCCAGCAGCCGCGGTAATACGGGGGGTGCGAGCGTTATTCGGAATTACTGGGCGTAAAGAGCGCGTAGGCGGTCTTTTAAGTCAGGTGTGAAAGCCCGGGGCTCAACCCCGGAAGTGCACTTGAAACTAAGAGACTTGAGTATGGGAGAGGGAAGTGGAATTCCTGGTGTAGCGGTGAAATGCGTAGATATCAGGAGGAACATCGGTGGCGAAGGCGACTTCCTGGACCAATACTGACGCTGAGGCGCGAAGGCGTGGGGAGCAAACAGG
>OTU63
TGAGGAATATTGGGCAATGGGCGAAAGCCTGACCCAGCCACGCCGCGTGTGTGATGAAGGCCTTCGGGTCGTAAAGCACTGTGGGGAGAGACGAAAAAGCGCATCAGGAAATGGTTGCGCCTTGACGGTACCTCCTTAGCAAGCACCGGCTAACTCTGTGCCAGCAGCCGCGGTAATACAGAGGGTGCGAACGTTGCTCGGATTTACTGGGCGTAAAGCGCGTGTAGGCGGACTCGCAAGTCGGTTGTGAAATCCCTGGGCTTAACCTAGGAACTGCATCCGAAACTGCTTGTCTTGAGTAATGGAGAGGGTGGCGGAATTCCCGGTGTAGAGGTGAAATTCGTAGATATCGGGAGGAACATCAGTGGCGAAGGCGGCCACCTGGACATTTACTGACGCTGAGACGCGAAAGCGTGGGGAGCAAACAGG
>OTU64
TGGGGAATATTGGACAATGGGCGAAAGCCTGATCCAGCAATGCCGCGTGAGTGAAAAAGGCCTTAGGGTTGTAAAGCTCTTTCACCCGTGAAGATGATGACGGTAGCGGGAGAAGAAGCCCCGGCTAATTCCGTGCCAGCAGCCGCGGTAATACGGAAGGGGCTAGCGTTGTTCGGATTTACTGGGCGTAAAGCGCGCGTAGGCGGCGGACCAAGTTAGGCGTGAAAGCCCTGGGCTCAACCCGGGAACTGCGCTTAAGACTGGTTTGCTTGAGTCCGGGAGAGGGTGGTGGAACTCCCAGTGTAGAGGTGAAATTCGTAGATATTGGGAAGAACACCGGTGGCGAAGGCGGCCACCTGGACCGGTACTGACGCTGAGGTGCGAAAGCGTGGGGAGCAAACAGG
>OTU65
TGGGGAATATTGCACAATGGGGGAAACCCTGATGCAGCCATGCCGCGTGTGTGAAGAAGGCTTTCGGGTTGTAAAGCACTTTCAGTGGGGAGGAAAGGGTTGTAGTTAATAACTGCAATCTGTGACGTTACCCACAGAAGAAGCACCGGCTAACTCCGTGCCAGCAGCCGCGGTAATACGGAGGGTGCGAGCGTTAATCGGAATTACTGGGCGTAAAGCGCGCGTAGGTGGTTAATTAAGTCAGATGTGAAAGCCCAGGGCTCAACCTTGGAACTGCATTTGAAACTGGTTAACTAGAGTTTTGTAGAGGGTGGTAGAATTTCAGGTGTAGCGGTGAAATGCGTAGAGATCTGAAGGAATACCAGTGGCGAAGGCGGCCACCTGGACAAAGACTGACACTGAGGCGCGAAGGCGTGGGGAGCAAACGGG
>OTU66
CAGGGAATATTGCACAATGGGCGAAAGCCTGATGCAGCGACACCGCGTGCGGGATGACGGCCTTAGGGTTGTAAACCGCTTTCGGGAGGGAAGAAAATGACGGTACCTCCTAAAGAAGCTCCGGCCAACTACGTGCCAGCAGCCGCGGTAATACGTAGGGAGCAAACGTTGTCCGGATTTATTGGGCGTAAAGGGCTCGTAGGCGGTTCAACAAGTTGGTCGTGAAAGTCCGGGGCTCAACCCCGGGAGGCCGATCAAAACTGTTGTGACTAGAGTTCGGTAGAGGTGAGTGGAATTCTCGGAGTAGCGGTGGAATGCGCAGATATCGAGAGGAACACCATTAGCGAAGGCGGCTCACTGGGCCGATACTGACGCTGAGGAGCGAAAGCGTGGGGAGCAAACAGG
>OTU67
TGGGGAATCTTGCACAATGGGCGCAAGCCTGATGCAGCAACGCCGCGTGCGGGAAGAAGGCCTTAGGGTTGTAAACCGCTTTCAGTAGGGAAGAAAATGACGGTACCTACAGAAGAAGGTGCGGCCAACTACGTGCCAGCAGCCGCGGTAACACGTAGGCACCAAGCGTTATCCGGATTTATTGGGCGTAAAGAGCTCGTAGGCGGTTCAGTCAGTCGGGTGTGAAAACTTGAGGCTTAACCTCAAGAGGTCACTCGATACTACTGTGACTAGAGTGCGGTAGGGGAGCGGGGAATTCCTGGTGTAGCGGTGAAATGCGCAGATATCAGGAGGAACACCAGTGGCGAAGGCGCCGCTCTGGGCCGTAACTGACGCTGAGGAGCGAAAGCATGGGTAGCAAACAGG
>OTU68
CAGGGAATATTGCACAATGGGCGAAAGCCTGATGCAGCGACGCCGCGTGCGGGATGAAGGCCTTCGGGTTGTAAACCGCTTTCAGGAGGGACGAAAATGACGGTACCTCCAGAAGAAGGCCCGGCCAACTACGTGCCAGCAGCCGCGGTAATACGTAGGGGCCAAGCGTTGTCCGGATTTATTGGGCGTAAAGGGCTCGTAGGCGGTTTGACAAGTCGGACGTGAAAACCCGGGGCTCAACCCCGGGACGCCGTTCGAAACTGTCATGACTAGGGTCCGGTAGAGGTGAGTGGAATTCTCGGTGTAGCGGTGAAATGCGCAGATATCGAGAGGAACACCAGTAGCGAAGGCGGCTCACTGGGCCGGTACCGACGCTGAGGAGCGAAAGCATGGGGAGCAAACAGG
>OTU7
CAGGGAATATTGCACAATGGGCGAAAGCCTGATGCAGCGACACCGCGTGCGGGATGACGGCCTTAGGGTTGTAAACCGCTTTCGGGAGGGAAGAAAATGACGGTACCTCCTAAAGAAGCTCCGGCCAACTACGTGCCAGCAGCCGCGGTAATACGTAGGGAGCAAACGTTGTCCGGATTTATTGGGCGTAAAGGGCTCGTAGGCGGTTCAACAAGTCGGTCGTGAAAGCCCGGGGCTCAACCCCGGGATGCCGGTCGAAACTGTTGTGACTAGAGTTCGGTAGAGGTGAGTGGAATTCTCGGTGTAGCGGTGGAATGCGCAGATATCGAGAGGAACACCATTAGCGAAGGCGGCTCACTGGGCCGATACTGACGCTGAGGAGCGAAAGCGTGGGGAGCAAACAGG
>OTU7030
CAGGGAATATTGCACAATGGGCGAAAGCCTGATGCAGCGACACCGCGTGCGGGATGAAGGCCTTCGGGTTGTAAACCGCTTTCAGGAGGGACGAAAATGACGGTACCTCCAGAAGAAGGCCCGGCCAACTACGTGCCAGCAGCCGCGGTAATACGTAGGGGCCAAACGTTGTCCGGATTTATTGGGCGTAAAGGGCTCGTAGGCGGTTCAAAAAGTCGGTCGTGAAAGCCCGGGGCTCAACCCCGGGACGCCGGTCGAAACTGTTGTGACTAGGGTCCGGTAGAGGTGAGTGGAATTCTCGGTGTAGCGGTGGAATGCGCAGATATCGAGAGGAACACCAGTAGCGAAGGCGGCTCACTGGGCCGGTACCGACGCTGAGGCGCGAAAGCGTGGGGAGCAAACAGG
>OTU71
TGAGGAATATTGCGCAATGGGCGAAAGCCTGACGCAGCGACGCCGCGTGGGGGATGAAGGTTTTCGGATTGTAAACCCCTTTTGTGAGGAAAGAGAAAGTGGGTAACCACTTAGACGGTACCTCAAGAAAAAGCCACGGCTAACTTCGTGCCAGCAGCCGCGGTAATACGAAGGTGGCGAGCGTTGTTCGGATTTACTGGGCGTAAAGAGCACGTAGGCGGTTGGGTAAGCCTCTTGGGAAATCTCCCGGCTTAACCGGGAAAGGTCGAGGGGAACTACTCAGCTAGAGGACGGGAGAGGAGCGCGGAATTCCCGGTGTAGCGGTGAAATGCGTAGATATCGGGAAGAAGGCCGGTGGCGAAGGCGGCGCTCTGGAACGTACCTGACGCTGAGGTGCGAAAGCGTGGGGAGCAAACAGG
>OTU74
CAGGGAATATTGCACAATGGGCGAAAGCCTGATGCAGCGACACCGCGTGCGGGATGACGGCCTTAGGGTTGTAAACCGCTTTCAGGAGGGAAGAAAATGACGGTACCTCCAGAAGAAGCTCCGGCCAACTACGTGCCAGCAGCCGCGGTAATACGTAGGGAGCAAACGTTGTCCGGATTTATTGGGCGTAAAGGGCTCGTAGGCGGTTCAACAAGTCGGTCGTGAAAGTCCGGGGCTCAACCCCGGGAGGCCGGTCGAAACTGTTGTGACTAGAGTTCGGTAGAGGTGAGTGGAATTCTCGGTGTAGCGGTGGAATGCGCAGATATCGAGAGGAACACCATTAGCGAAGGCGGCTCACTGGGCCGATACTGACGCTGAGGAGCGAAAGCATGGGGAGCAAACAGG
>OTU75
TGGGGAATATTGGACAATGGGCGAAAGCCTGATCCAGCCATGCCGCGTGAGTGACGAAGGCCTTAGGGTTGTAAAACTCTTTTGGCGGGGACGATAATGACGGTACCCGCAGAATAAGCCCCGGCTAACTTCGTGCCAGCAGCCGCGGTAATACGAAGGGGGCTAGCGTTGTTCGGAATCACTGGGCGTAAAGCGCACGTAGGCGGACTGATCAGTTGGGGGTGAAATCCCAGGGCTCAACCCTGGAACTGCCTTCAATACTGTCAGTCTTGAGTCCGAGAGAGGTGAGTGGAATTCCTAGTGTAGAGGTGAAATTCGTAGATATTAGGAAGAACACCAGTGGCGAAGGCGGCTCACTGGCTCGGTACTGACGCTGAGGTGCGAAAGCGTGGGGAGCAAACAGG
>OTU8
TGGGGAATATTGCACAATGGACGAAAGTCTGATGCAGCAACACCGCGTGGAGGATGACACATTTCGGTGCGTAAACTCCTTTTATATGGGAAGATAATGACGGTACCATATGAATAAGCACCGGCTAACTCCGTGCCAGCAGCCGCGGTAATACGGAGGGTGCAAGCGTTACTCGGAATCACTGGGCGTAAAGCGCGCGCAGGCGGCCATTTAAGTTGGATGTGAAAGCCTACGGCTCAACCGTAGAACTGCATCCAAAACTATTTGGCTAGAGTGTGGGAGAGGAAGATGGAATTAGTTGTGTAGGGGTAAAATCCGTAGAGATAACTAGGAATACCAAAAGCGAAGGCAATCTTCTGGAACATTACTGACGCTGAGGCGCGAAAGCGTGGGGAGCAAACAGG
>OTU82
CAGGGAATATTGCACAATGGGCGCAAGCCTGATGCAGCGACGCCGCGTGCGGGATGAAGGCCTTCGGGTTGTAAACCGCTTTCAGGAGGGACGAAAATGACGGTACCTCCAGAAGAAGCCCCGGCCAACTACGTGCCAGCAGCCGCGGTAATACGTAGGGGGCGAACGTTGTCCGGATTTATTGGGCGTAAAGGGCTCGTAGGCGGTTCAACAAGTCGGCCGTGAAAACCCGGGGCTCAACCCCGGGACGCCGGTCGAAACTATTGTGACTAGGGTCCGGTAGAGGTGAGTGGAATTCTCGGTGTAGCGGTGAAATGCGCAGATATCGAGAGGAACACCTGTAGCGAAGGCGGCTCACTGGGCCGGTACCGACGCTGAGGAGCGAAAGCGTGGGGAGCAAACAGG
>OTU85
TGGGGAATCTTGCACAATGGGCGCAAGCCTGATGCAGCGATGCCGCGTGCGGGAAGAAGGCCTTAGGGTTGTAAACCGCTTTCAGGAGGGAAGAAAATGACGGTACCTCCAGAAGAAGGTGCGGCCAACTACGTGCCAGCAGCCGCGGTGACACGTAGGCACCAAGCGTTATCCGGATTTATTGGGCGTAAAGAGCTCGTAGGCGGTTTGGTAAGTCGGGTGTGAAAACTCTGGGCTCAACCCAGAGAGGCCACTCGATACTGCTATGACTAGAGTACGGTAGGGGAGCGGGGAATTCCTGGTGTAGCGGTGAAATGCGCAGATATCAGGAGGAACACCAGCGGCGAAGGCGCCGCTCTGGGCCGTAACTGACGCTGAGGAGCGAAAGCATGGGTAGCAAACAGG
>OTU9
CAGGGAATATTGCACAATGGGCGAAAGCCTGATGCAGCGACACCGCGTGCGGGATGAAGGCCTTCGGGTTGTAAACCGCTTTCAGGAGGGACGAAAATGACGGTACCTCCAGAAGAAGGCCCGGCCAACTACGTGCCAGCAGCCGCGGTAATACGTAGGGGCCAAACGTTGTCCGGATTTATTGGGCGTAAAGGGCTCGTAGGCGGTTCAACAAGTCGATCGTGAAAACCCGGGGCTCAACCCCGGGACGCCGGTCGAAACTGTTGTGACTAGGGTCCGGTAGAGGTGAGTGGAATTCTCGGTGTAGCGGTGGAATGCGCAGATATCGAGAGGAACACCAGTAGCGAAGGCGGCTCACTGGGCCGGTACCGACGCTGAGGAGCGAAAGCATGGGGAGCAAACAGG
>OTU90
TGAGGAATTTTGCGCAATGGGGGAAACCCTGACGCAGCAACGCCGCGTGAGTGATGAAGGCCTTCGGGTCGTAAAGCTCTGTCAAGTGGGAAGAACCTGCCCTGTGCTAATATCACCGGGCACTGACGGTACCACTGAAGGAAGCACCGGCTAACTCCGTGCCAGCAGCCGCGGTAACACGGGGGGTGCAAGCGTTATTCGGAATCACTGGGCGTAAAGAGCGCGTAGGCGGTCTCTTAAGTCAGATGTGAAAGCCCGGGGCTCAACCCCGGAAGTGCATTTGAAACGAAGGGACTTGAGTATGGGAGAGGGAAGTGGAATTCCTGGTGTAGCGGTGAAATGCGTAGATATCAGGAGGAACACCGGTGGCGATGGCGACTTCCTGGACCAATACTGACGCTGAGGCGCGAAGGCGTGGGGAGCAAACAGG
>OTU91
TGGGGAATATTGGACAATGGGCGCAAGCCTGATCCAGCCATGCCGCGTGAGTGAAGAAGGCCTTAGGGTTGTAAAGCTCTTTCGCCCGTGAAGATGATGACGGTAGCGGGAGAAGAAGCCCCGGCTAACTCCGTGCCAGCAGCCGCGGTAATACGGAGGGGGCGAGCGTTGTTCGGAATTACTGGGCGTAAAGGGCGCGTAGGCGGGATGGCAAGTCAGGGGTGAAAGTCCTGGGCTCAACCTGGGGACTGCCCTTGAAACTATCATTCTTGAGACCGGGAGAGGATGGCGGAATTCCCAGTGTAGAGGTGAAATTCGTAGATATTGGGAAGAACACCGGTGGCGAAGGCGGCCATCTGGACCGGATCTGACGCTGAGGCGCGAAAGCGTGGGGAGCAAACAGG
>OTU92
TGGGGAATATTGGACAATGGGCGCAAGCCTGATCCAGCCATGCCGCGTGAGTGAAGAAGGCCTTAGGGTTGTAAAACTCTTTCACCCGTGAAGATGATGACGGTAGCGGGAGAAGAAGCCCCGGCTAACTCCGTGCCAGCAGCCGCGGTAATACGGAGGGGGCGAGCGTTGTTCGGAATTACTGGGCGTAAAGGGCGCGTAGGCGGGATAGCAAGTCAGAGGTGAAAGTCCTGGGCTCAACCTGGGGACTGCCTTTGAAACTGTTGTTCTAGAGTCCGGGAGAGGATGGCGGAATTCCCAGTGTAGAGGTGAAATTCGTAGATATTGGGAAGAACACCGGTGGCGAAGGCGGCCATCTGGACCGGTACTGACGCTGAGGCGCGAAAGCGTGGGGAGCAAACAGG
>OTU93
TGAGGAATATTGCGCAATGGGGGAAACCCTGACGCAGCGACGCCGCGTGGATGATGAAGGCCTTCGGGTCGTAAAATCCTGTCAGATGGAAAGAAATGCATATTTATTAATACTGAATATGTTTGACGGTACCATCAAAGGAAGCACCGGCTAACTCCGTGCCAGCAGCCGCGGTAATACGGAGGGTGCAAGCGTTGTTCGGAATTACTGGGCGTAAAGCGCGCGTAGGCGGTTTGTTAAGTCAGATGTGAAAGTCCACGGCTCAACCGTGGAAGTGCATTTGAAACTGGCAGACTTGAGTACTGGAGGGGGTGGTGGAATTCCCGGTGTAGAGGTGAAATTCGTAGATATCGGGAGGAATACCGGTGGCGAAGGCGACCACCTGGCCAGATACTGACGCTGAGGTGCGAAAGCGTGGGGAGCAAACAGG
>OTU94
TGGGGAATATTGGACAATGGGCGCAAGCCTGATCCAGCAATGCCGCGTGTGTGAAGAAGGCCCTAGGGTTGTAAAGCACTTTCAGTTGGGAAGAAACGCAGAGGGTTAATACCCCTCTGTAATGACGTTACCAACAGAAGAAGCACCGGCTAACTCCGTGCCAGCAGCCGCGGTAATACGGAGGGTGCAAGCGTTAATCGGAATTACTGGGCGTAAAGGGCGCGTAGGTGGTTCTGTAAGTCGGGTGTGAAAGCCCCGGGCTTAACCCGGGAATTGCATTCGATACTGCAGGGCTAGAGTATGGTAGAGGAAAGCGGAATTCCCGGTGTAGCGGTGAAATGCGTAGATATCGGGAGGAACACCAGTGGCGAAGGCGGCTTTCTGGACCAATACTGACACTGAGGCGCGAAAGCGTGGGGAGCAAACAGG
>OTU95
TGGGGAATCTTAGACAATGGGCGAAAGCCTGATCTAGCCATGCCGCGTGAGTGATGAAGGCCTTAGGGTCGTAAAGCTCTTTCGCCAGGGATGATAATGACAGTACCTGGTAAAGAAGCCCCGGCTAACTCCGTGCCAGCAGCCGCGGTAATACGGAGGGGGCTAGCGTTGTTCGGAATTACTGGGCGTAAAGCGTACGTAGGCGGATCAGAAAGTAAGGGGTGAAATCCCGAGGCTCAACCTCGGAACTGCCTCTTAAACTCCTGGTCTTGAGTTCGAGAGAGGTGAGTGGAATTCCAAGTGTAGAGGTGAAATTCGTAGATATTTGGAGGAACACCAGTGGCGAAGGCGGCTCACTGGCTCGATACTGACGCTGAGGTACGAAAGTGTGGGGAGCAAACAGG
>OTU96
TGGGGAATATTGGACAATGGGCGCAAGCCTGATCCAGCAATGCCGCGTGTGTGAAGAAGGCCTGCGGGTTGTAAAGCACTTTCAGTCGGGAAGAAAAGCCTGTAGTGAATAACTGCGGGTCTTGACGTTACCGACAGAAGAAGCACCGGCTAACTCCGTGCCAGCAGCCGCGGTAATACGGAGGGTGCAAGCGTTAATCGGAATCACTGGGCGTAAAGCGCGCGTAGGCGGCTTGATAAGTCAGATGTGAAAGCCCCGGGCTCAACCTGGGAATTGCATTTGATACTGTCTAGCTAGAGTATGGTAGAGGGGGGTGGAATTCCAGGTGTAGCGGTGAAATGCGTAGATATCTGGAGGAACACCAGTGGCGAAGGCGACCCCCTGGACCAATACTGACGCTGAGGTGCGAAAGCGTGGGGAGCAAACAGG
>OTU98
TGGGGAATATTGCGCAATGGAGGAAACTCTGACGCAGCCATGCCGCGTGAGTGAAGAAGGCCTTAGGGTTGTAAAACTCTTTCGCTAGGGAAGATAATGACGGTACCTAGTAAAGAAGCCCCGGCCAACTCCGTGCCAGCAGCCGCGGTAATACGGAGGGGGCTAGCGTTGTTCGGAATTACTGGGCGTAAAGCGCGCGTAGGCGGGCTGGTTAGTTGGGGGTGAAATCCCAGGGCTTAACCCTGGAACTGCCCTCAATACTGCCAGTCTTGAGTTCGAGAGAGGTAAGTGGAATTCCTAGTGTAGAGGTGAAATTCGTAGATATTAGGAAGAACACCAGTGGCGAAGGCGGCTTACTGGCTCGATACTGACGCTGAGGCGCGAAAGCGTGGGGAGCAAACAGG
