# Supplementary material for: METASEED: a novel approach to full-length 16S rRNA gene reconstruction from short read data
Source: BMC Bioinformatics. 2024 Jul 12;25:237. doi: 10.1186/s12859-024-05837-z (PMC11245806; doi:10.1186/s12859-024-05837-z)
Supplement: Supplementary file 3 — Additional file 3. Read count for 100 centroid sequences that was used for the METASEED analysis. [file 12859_2024_5837_MOESM3_ESM.txt]

OTU	102	111	124	135	14	154	159	188	222	223	230	256	259	265	266	267	281	57	64	69	71	78	9	95
OTU1	375	9	144	806	3892	731	157	398	1235	2556	64	6352	373	591	270	450	889	172	9	123	337	97	12286	96
OTU10	3	0	2	10	2	143	5	4	6364	204	29	1330	5	3	18	2	43	25	24	1	17	7	4	17
OTU101	1	38	46	18	115	193	424	6	6	50	7	19	41	3	94	24	8	73	19	70	6	22	59	0
OTU108	62	165	90	11	11	26	88	63	197	270	0	56	27	3	41	68	23	48	0	167	55	233	45	40
OTU109	2	90	0	29	7	35	104	2	0	1	0	11	70	58	206	660	5	3	18	24	34	9	535	9
OTU1099	0	3	6	3014	191	239	81	13	5034	65	249	344	17	16	17	5	1902	1139	61	6	33	7	119	3
OTU11	124	2	16	11	288	8	7	20	157	258	1	2716	21	3	48	10	2017	36	619	74	388	134	148	14
OTU112	250	1	0	5	0	1	4	39	0	1	0	3	1	0	0	9	1	0	0	449	93	200	0	300
OTU1131	0	0	0	71	506	16	9	0	60	1	2	14	2	6	4	0	152	2411	1	7	4	5	95	0
OTU12	0	0	0	0	62	81	11	1	4137	864	17	8	8	13	12	4	164	88	8	5	1	0	17	0
OTU127	72	100	99	4	5	2	20	4	4	1	0	73	18	33	163	46	27	35	2	4	9	10	164	129
OTU1282	19	411	190	119	685	374	128	59	1632	573	65	70	77	98	155	48	597	2134	107	35	99	18	606	26
OTU13	193	74	47	54	34	236	120	468	11	880	0	353	8	65	148	115	1	10	6	663	889	950	44	341
OTU131	103	41	1	12	115	2	143	45	1	10	0	14	17	11	18	29	3	4	2	282	99	17	314	263
OTU133	0	63	27	1	66	0	5	0	0	1	0	1	24	75	407	1	4	1	0	0	0	0	44	0
OTU136	12	147	1	0	11	5	0	3	0	0	0	0	436	0	0	118	6	0	0	2	2	7	1	5
OTU14	49	0	25	221	445	71	8	30	98	242	12	1048	75	62	22	57	40	71	0	12	4	14	2510	10
OTU143	0	24	0	0	0	0	0	0	0	0	0	0	87	118	296	113	14	0	0	0	0	0	49	0
OTU144	1	15	0	1	7	1	12	0	0	0	0	3	24	132	177	603	9	4	1	5	0	1	155	4
OTU145	86	66	49	15	18	101	28	65	87	355	3	62	17	25	25	39	8	11	3	203	76	234	46	105
OTU149	89	60	32	8	5	6	8	154	9	291	1	20	0	4	23	32	7	23	1	83	104	23	2	77
OTU1509	17	94	101	66	19	20	130	47	221	108	4	52	7	11	6	44	32	305	5	39	58	29	60	42
OTU16	984	10	74	74	2	10	10	514	18	179	0	20	0	3	1	161	1	3	1	1305	220	2921	4	826
OTU17	1	2	2	147	10	2862	318	8	9	80	10	21	3	2	1	0	2	16	212	0	0	2	7	3
OTU1702	62	331	229	56	0	1	39	12	22	43	0	13	15	13	16	115	8	54	4	51	136	84	147	178
OTU177	0	18	22	527	107	11	125	20	23	13	0	28	3	20	37	18	30	695	17	60	12	16	44	1
OTU18	264	154	148	8	154	12	13	204	35	430	0	158	69	63	127	97	281	183	6	168	795	69	296	261
OTU19	49	726	271	122	471	70	116	67	135	233	0	88	151	80	242	39	348	173	35	126	197	129	958	73
OTU198	94	8	3	3	19	1	3	22	0	0	0	79	24	46	139	158	6	5	1	1	52	1	203	147
OTU2	13	2	1	7	4	4	2	41	55	70	50	11	18	4	4	12	62482	0	0	50	48	18	0	13
OTU20	18	33	19	28	37	3765	122	0	706	54	41	42	1	6	15	0	28	46	36	9	44	28	44	6
OTU206	12	77	23	0	4	2	3	12	1	15	0	17	109	80	207	181	14	2	0	38	14	106	79	3
OTU21	122	21	17	16	27	65	17	144	1	114	0	60	19	53	68	109	1	4	5	1155	354	1249	58	242
OTU217	37	2	49	61	14	71	167	184	242	377	1	45	26	20	30	18	4	168	1	257	44	260	11	30
OTU22	1	2	5	47	26	196	12	3	166	414	50	1345	238	189	49	112	111	36	3	4	11	4	353	0
OTU23	1577	3	59	64	3	4	2	931	30	269	1	24	2	1	6	54	0	18	3	1518	234	1781	4	660
OTU24	31	86	44	15	488	275	81	178	1729	491	14	262	34	24	62	28	281	47	8	50	197	83	223	46
OTU254	4	67	62	6	51	126	33	6	13	8	2	9	29	41	208	17	7	43	11	32	59	24	35	9
OTU26	6	3	1	168	28	3549	197	0	65	129	3	12	17	3	36	1	12	279	57	1	2	8	9	2
OTU27	28	511	225	11	663	69	58	34	85	547	2	19	84	103	136	55	215	243	3	50	52	21	300	66
OTU28	69	68	108	413	10	112	58	40	107	1760	0	75	15	13	45	20	33	273	1	91	18	1029	27	27
OTU29	0	0	0	0	778	157	4	0	1154	44	0	0	0	0	0	0	279	29	14	2	2	2	16	0
OTU3	8	6	3	750	867	869	110	40	10068	265	1484	434	33	29	23	7	7563	2087	427	13	251	21	761	4
OTU30	95	1	24	12	29	25	3	42	105	200	0	1005	10	1	15	9	392	46	6	123	501	62	24	31
OTU31	527	1	5	10	1	1	1	101	0	25	1	28	22	182	42	21	7	1	2	1394	575	479	33	247
OTU32	3	2	1	6	141	1	1	3	75	13	0	783	2	7	44	11	1566	36	81	6	59	1	47	3
OTU33	439	95	244	49	10	27	55	367	107	418	1	149	19	16	4	37	5	34	0	285	225	655	31	476
OTU34	0	0	0	7	2	0	0	0	8	1	26	527	6	11	4	0	5	3	1864	0	8	0	7	0
OTU35	454	79	191	15	40	6	6	171	4	47	0	26	43	61	62	95	28	24	1	775	594	216	36	369
OTU36	8	26	147	45	33	9	21	84	23	41	0	5	5	5	12	17	6	1848	1	41	16	25	15	46
OTU37	28	49	38	8	67	85	8	23	206	75	3	1984	40	43	66	71	432	55	15	135	659	84	134	72
OTU38	88	407	180	149	169	1021	1056	21	36	197	32	52	93	152	536	349	51	52	48	148	55	61	674	46
OTU39	40	267	141	42	290	134	96	112	911	790	11	74	50	64	177	36	376	228	20	56	94	61	237	37
OTU4	7	8	2	7177	403	608	87	20	3256	56	368	1537	10	14	11	5	1066	757	270	43	63	12	136	7
OTU40	2	0	2	8	31	8	6	30	63	42	1	821	19	15	38	19	855	55	4	5	178	10	127	14
OTU4192	252	14	10	1	0	1	0	128	16	86	1	36	3	3	0	9	3	3	1	76	85	78	2	180
OTU42	72	109	98	21	36	14	3	90	61	56	1	93	26	14	102	64	331	62	18	129	620	74	74	54
OTU43	117	264	293	14	49	6	6	79	7	51	0	4	48	37	103	21	14	21	0	252	264	71	87	102
OTU44	12	959	493	8	187	7	30	6	1	23	1	1	97	110	514	23	197	281	0	31	2	22	845	9
OTU45	4	0	1	31	7	2043	51	2	7	28	0	273	0	1	6	26	1	0	550	15	49	12	31	4
OTU46	41	64	86	17	37	30	50	87	124	926	1	129	14	16	20	17	15	115	1	50	140	31	51	23
OTU47	0	0	0	0	0	2	0	0	0	0	0	0	0	0	0	0	0	0	0	1	0	1863	0	0
OTU48	6	261	249	42	118	9	119	31	26	15	2	17	75	78	158	32	68	1260	5	85	45	11	177	24
OTU4809	154	25	45	37	1	173	28	39	635	1238	7	42	1	0	5	8	7	14	2	115	71	128	7	64
OTU5	11	8	9	4066	104	500	64	52	1442	219	1098	1430	15	23	16	2	1422	975	1997	62	99	22	34	10
OTU50	375	4	6	3	0	0	0	148	0	10	0	2	8	4	0	30	2	1	0	504	200	225	0	230
OTU51	43	58	109	95	6	115	58	55	387	3264	25	50	3	10	13	5	22	299	0	43	13	129	4	12
OTU52	32	1	4	136	12	1106	414	15	2	415	1	155	4	3	30	1	2	2	37	78	183	351	22	1
OTU5292	0	0	0	415	0	71	3	1	16	0	60	5	0	1	1	0	4	1998	0	0	5	0	0	1
OTU53	30	2	1	38	10	13	1247	9	3	30	1	39	2	9	14	150	3	4	9	66	2	62	64	78
OTU5569	2	288	252	97	66	63	188	50	104	152	8	15	29	37	36	35	86	465	3	21	38	16	145	34
OTU56	182	182	151	3	4	1	2	127	2	55	0	4	8	21	49	47	17	28	2	187	326	55	22	198
OTU58	36	135	117	2	48	14	6	46	67	117	0	37	32	22	50	61	19	47	0	111	360	9	26	122
OTU59	956	39	720	53	5	23	229	489	44	693	1	52	52	60	52	52	63	61	2	1621	183	2883	8	236
OTU6	71	809	301	34	225	18	33	42	3	53	1	660	877	1347	3670	668	188	17	8	209	437	761	1171	179
OTU60	57	14	22	30	7	25	57	76	67	657	0	72	0	6	10	9	12	29	0	125	83	298	8	87
OTU61	48	2	5	11	278	241	677	3	3	105	4	98	16	15	116	216	0	7	110	232	42	68	116	69
OTU63	5	4	15	43	32	1052	704	16	10	509	3	129	9	8	52	3	2	11	64	53	2	166	30	10
OTU64	0	99	37	33	23	315	157	10	3	30	0	41	46	64	334	243	19	14	54	41	180	64	214	16
OTU65	0	0	1	4	3	1	0	0	5	10	77	140	2	4	8	0	1	1	1389	1	9	0	4	0
OTU66	74	8	16	27	0	96	31	103	189	1929	6	283	6	1	0	21	3	14	0	63	51	131	3	74
OTU67	21	17	21	12	90	17	17	76	426	618	1	479	25	9	12	21	71	43	4	14	47	4	68	20
OTU68	4	100	94	33	149	85	147	28	325	157	61	91	14	7	87	15	140	181	19	38	27	78	109	30
OTU7	729	1378	1093	128	120	255	261	614	304	3045	5	568	113	82	265	531	224	538	4	949	803	1139	523	1033
OTU7030	13	172	19	27	190	187	24	67	653	340	15	85	32	52	103	27	429	270	35	11	28	15	178	16
OTU71	8	37	10	7	28	4	660	14	0	163	3	173	66	55	65	86	17	9	9	175	65	358	81	10
OTU74	1	11	43	35	0	168	29	3	484	1321	4	51	2	2	5	0	8	66	1	11	25	45	1	0
OTU75	203	149	106	6	32	14	4	79	31	71	0	64	32	44	77	76	42	110	0	271	475	67	86	176
OTU8	3	0	5	3107	458	322	51	2	382	20	851	212	10	11	6	0	337	4333	16	18	24	5	640	1
OTU82	79	0	0	0	0	0	0	84	1	8	0	0	0	0	0	0	0	2	0	453	53	1047	0	4
OTU85	26	9	21	8	107	46	1	108	474	312	3	729	11	9	44	9	92	14	10	14	123	18	105	36
OTU9	80	505	330	244	1019	755	308	301	4547	1459	506	601	112	114	208	116	1027	4085	178	171	208	135	647	74
OTU90	53	0	1	21	2	4	535	39	0	4	0	17	0	4	2	9	1	0	2	515	12	49	8	147
OTU91	26	43	5	0	7	0	0	5	0	0	0	2	72	204	281	154	61	1	0	0	7	8	111	18
OTU92	1	18	0	1	7	0	1	0	0	4	0	24	161	160	493	170	49	0	1	0	22	2	208	25
OTU93	1	1	0	99	3	465	164	2	231	178	32	555	8	2	17	0	9	1	501	0	4	5	32	1
OTU94	338	1	2	3	2	0	11	26	0	12	0	6	0	0	0	29	1	0	1	269	1	58	0	247
OTU95	33	19	28	25	73	14	7	23	73	34	2	298	15	40	58	21	308	13	1	54	118	11	74	40
OTU96	3	7	2	34	7	877	166	3	150	28	0	16	6	2	14	64	5	16	32	84	128	23	245	1
OTU98	88	260	216	10	28	4	3	48	3	75	1	37	36	82	100	193	42	87	0	65	136	26	55	97
